# Supplementary material for: catena-Poly[[bis­(4-methyl­benzene­thiol­ato)cadium(II)]-μ-1,3-di-4-pyridylpropane]
Source: Acta Crystallogr Sect E Struct Rep Online. 2009 Mar 28;65(Pt 4):m447. doi: 10.1107/S1600536809010447 (PMC2968951; doi:10.1107/S1600536809010447)
Supplement: Supplementary file 1 [file e-65-0m447-sup1.cif]

##############################################################################
###                                                                        ###
###        Electronic paper (Acta Crystallographica Section E)             ###
###                                                                        ###
##############################################################################
#                                                                            #
# This CIF contains the data in a paper accepted for publication in Acta     #
# Crystallographica Section E. It conforms to the requirements of Notes      #
# for Authors for Section E, and has been peer reviewed under the auspices   #
# of the IUCr Commission on Journals.                                        #
#                                                                            #
# Full details of the Crystallographic Information File format               #
# are given in the paper "The Crystallographic Information File (CIF):       #
# a New Standard Archive File for Crystallography" by S. R. Hall, F. H.      #
# Allen and I. D. Brown [Acta Cryst. (1991), A47, 655-685].                  #
#                                                                            #
# The current version of the core CIF dictionary is obtainable from          #
# ftp://ftp.iucr.org/pub/cif_core.dic. The current version number is 2.4.    #
#                                                                            #
# Software is freely available for graphical display of the structure(s) in  #
# this CIF.  For information consult the CIF home page http://www.iucr.org/  #
# cif/home.html                                                              #
#                                                                            #
# This file may be used for bona fide research purposes within the           #
# scientific community so long as proper attribution is given to the journal # 
# article from which it was obtained.                                        #
#                                                                            #
##############################################################################
                                             
data_I
_audit_creation_method     SHELXL-97
_chemical_name_systematic
;
<i>catena</i>-Poly[[bis(4-methylbenzenethiolato)cadium(II)]-\m-1,3-di-4-
pyridylpropane]
;
_chemical_name_common     ?
_chemical_formula_moiety     'C27 H28 Cd N2 S2'
_chemical_formula_sum     'C27 H28 Cd N2 S2'
_chemical_formula_iupac     '[Cd (C7 H7 S)2 (C13 H14 N2)]'
_chemical_formula_weight     557.03
_chemical_melting_point     ?
_symmetry_cell_setting     monoclinic
_symmetry_space_group_name_H-M     'C 2/c'
_symmetry_space_group_name_Hall     '-C 2yc'
loop_
    _symmetry_equiv_pos_as_xyz
    'x, y, z'
    '-x, y, -z+1/2'
    'x+1/2, y+1/2, z'
    '-x+1/2, y+1/2, -z+1/2'
    '-x, -y, -z'
    'x, -y, z-1/2'
    '-x+1/2, -y+1/2, -z'
    'x+1/2, -y+1/2, z-1/2'
_cell_length_a     11.922(2)
_cell_length_b     16.792(3)
_cell_length_c     12.862(3)
_cell_angle_alpha     90.00
_cell_angle_beta     91.06(3)
_cell_angle_gamma     90.00
_cell_volume     2574.5(9)
_cell_formula_units_Z     4
_cell_measurement_reflns_used     1774
_cell_measurement_theta_min     3.17
_cell_measurement_theta_max     27.48
_cell_measurement_temperature     298(2)
_exptl_crystal_description     block
_exptl_crystal_colour     colorless
_exptl_crystal_size_max     0.45
_exptl_crystal_size_mid     0.25
_exptl_crystal_size_min     0.18
_exptl_crystal_density_diffrn     1.437
_exptl_crystal_density_meas     ?
_exptl_crystal_density_method     'not measured'
_exptl_crystal_F_000     1136
_exptl_absorpt_coefficient_mu     1.027
_exptl_absorpt_correction_type     'multi-scan'
_exptl_absorpt_process_details     '(ABSCOR; Higashi, 1995)'
_exptl_absorpt_correction_T_min     0.6550
_exptl_absorpt_correction_T_max     0.8367
_exptl_special_details
;
;
_diffrn_ambient_temperature     298(2)
_diffrn_radiation_type     MoK\a
_diffrn_radiation_wavelength     0.71073
_diffrn_radiation_source     'fine-focus sealed tube'
_diffrn_radiation_monochromator     graphite
_diffrn_measurement_device_type     'Rigaku R-AXIS RAPID'
_diffrn_measurement_method     \w
_diffrn_detector_area_resol_mean     0
_diffrn_reflns_number     12609
_diffrn_reflns_av_R_equivalents     0.0461
_diffrn_reflns_av_sigmaI/netI     0.0341
_diffrn_reflns_theta_min     3.17
_diffrn_reflns_theta_max     27.48
_diffrn_reflns_theta_full     27.48
_diffrn_measured_fraction_theta_max     0.992
_diffrn_measured_fraction_theta_full     0.992
_diffrn_reflns_limit_h_min     -15
_diffrn_reflns_limit_h_max     15
_diffrn_reflns_limit_k_min     -21
_diffrn_reflns_limit_k_max     21
_diffrn_reflns_limit_l_min     -16
_diffrn_reflns_limit_l_max     14
_diffrn_standards_number     0
_diffrn_standards_interval_count     'image'
_diffrn_standards_interval_time     0
_diffrn_standards_decay_%     0
_refine_special_details
;
 Refinement of F^2^ against ALL reflections.  The weighted R-factor wR and
 goodness of fit S are based on F^2^, conventional R-factors R are based
 on F, with F set to zero for negative F^2^. The threshold expression of
 F^2^ > 2sigma(F^2^) is used only for calculating R-factors(gt) etc. and is
 not relevant to the choice of reflections for refinement.  R-factors based
 on F^2^ are statistically about twice as large as those based on F, and R-
 factors based on ALL data will be even larger.
;
_reflns_number_total     2948
_reflns_number_gt     2587
_reflns_threshold_expression     I>2\s(I)
_refine_ls_structure_factor_coef     Fsqd
_refine_ls_matrix_type     full
_refine_ls_R_factor_all     0.0424
_refine_ls_R_factor_gt     0.0361
_refine_ls_wR_factor_gt     0.0869
_refine_ls_wR_factor_ref     0.0902
_refine_ls_goodness_of_fit_ref     1.087
_refine_ls_restrained_S_all     1.087
_refine_ls_number_reflns     2948
_refine_ls_number_parameters     150
_refine_ls_number_restraints     0
_refine_ls_hydrogen_treatment     mixed
_refine_ls_weighting_scheme     calc
_refine_ls_weighting_details
         'calc w=1/[\s^2^(Fo^2^)+(0.0411P)^2^+2.0003P] where P=(Fo^2^+2Fc^2^)/3'
_atom_sites_solution_hydrogens     geom
_atom_sites_solution_primary     direct
_atom_sites_solution_secondary     difmap
_refine_ls_shift/su_max     0.001
_refine_ls_shift/su_mean     0.000
_refine_diff_density_max     0.532
_refine_diff_density_min     -0.897
_refine_ls_extinction_method     none
_refine_ls_extinction_coef     ?
loop_
    _atom_type_symbol
    _atom_type_description
    _atom_type_scat_dispersion_real
    _atom_type_scat_dispersion_imag
    _atom_type_scat_source
    'C' 'C' 0.0033 0.0016
                         'International Tables Vol C Tables 4.2.6.8 and 6.1.1.4'
    'H' 'H' 0.0000 0.0000
                         'International Tables Vol C Tables 4.2.6.8 and 6.1.1.4'
    'Cd' 'Cd' -0.8075 1.2024
                         'International Tables Vol C Tables 4.2.6.8 and 6.1.1.4'
    'N' 'N' 0.0061 0.0033
                         'International Tables Vol C Tables 4.2.6.8 and 6.1.1.4'
    'S' 'S' 0.1246 0.1234
                         'International Tables Vol C Tables 4.2.6.8 and 6.1.1.4'
_computing_data_collection     'RAPID-AUTO (Rigaku, 1998)'
_computing_cell_refinement     'RAPID-AUTO (Rigaku, 1998)'
_computing_data_reduction     'CrystalStructure (Rigaku/MSC, 2004)'
_computing_structure_solution     'SHELXS97 (Sheldrick, 2008)'
_computing_structure_refinement     'SHELXL97 (Sheldrick, 2008)'
_computing_molecular_graphics
                             'SHELXTL (Sheldrick, 2008) and PLATON (Spek, 2009)'
_computing_publication_material     'SHELXL97 (Sheldrick, 2008)'
loop_
    _atom_site_type_symbol
    _atom_site_label
    _atom_site_fract_x
    _atom_site_fract_y
    _atom_site_fract_z
    _atom_site_U_iso_or_equiv
    _atom_site_adp_type
    _atom_site_calc_flag
    _atom_site_refinement_flags
    _atom_site_occupancy
    _atom_site_disorder_assembly
    _atom_site_disorder_group
    Cd Cd1 0.0000 0.295756(15) 0.2500 0.04791(11) Uani d S 1 . .
    S S1 0.18408(7) 0.35512(5) 0.22501(8) 0.0677(2) Uani d . 1 . .
    N N1 -0.0143(2) 0.20104(12) 0.11914(17) 0.0485(5) Uani d . 1 . .
    C C1 0.0000 0.1037(2) -0.2500 0.0464(8) Uani d S 1 . .
    H H1 0.065(2) 0.1374(16) -0.243(2) 0.050(8) Uiso d . 1 . .
    C C2 -0.0111(3) 0.05267(16) -0.1528(2) 0.0579(7) Uani d . 1 . .
    H H2A -0.0799 0.0219 -0.1579 0.070 Uiso calc R 1 . .
    H H2B 0.0512 0.0156 -0.1485 0.070 Uiso calc R 1 . .
    C C3 -0.0126(3) 0.10235(14) -0.05565(19) 0.0486(6) Uani d . 1 . .
    C C4 -0.1082(3) 0.14257(19) -0.0269(2) 0.0615(7) Uani d . 1 . .
    H H4A -0.1741 0.1373 -0.0662 0.074 Uiso calc R 1 . .
    C C5 -0.1060(3) 0.19035(19) 0.0598(3) 0.0607(8) Uani d . 1 . .
    H H5A -0.1716 0.2165 0.0779 0.073 Uiso calc R 1 . .
    C C6 0.0779(3) 0.16210(17) 0.0914(2) 0.0545(7) Uani d . 1 . .
    H H6A 0.1425 0.1682 0.1322 0.065 Uiso calc R 1 . .
    C C7 0.0822(3) 0.11328(16) 0.0054(2) 0.0551(7) Uani d . 1 . .
    H H7A 0.1488 0.0879 -0.0113 0.066 Uiso calc R 1 . .
    C C8 0.1615(2) 0.45217(16) 0.2756(2) 0.0511(6) Uani d . 1 . .
    C C9 0.1277(3) 0.46512(18) 0.3764(2) 0.0589(7) Uani d . 1 . .
    H H9A 0.1152 0.4218 0.4197 0.071 Uiso calc R 1 . .
    C C10 0.1120(3) 0.54131(18) 0.4140(3) 0.0621(7) Uani d . 1 . .
    H H10A 0.0898 0.5482 0.4823 0.075 Uiso calc R 1 . .
    C C11 0.1812(3) 0.51806(19) 0.2143(2) 0.0643(8) Uani d . 1 . .
    H H11A 0.2056 0.5114 0.1467 0.077 Uiso calc R 1 . .
    C C12 0.1646(3) 0.59429(19) 0.2530(3) 0.0686(9) Uani d . 1 . .
    H H12A 0.1782 0.6379 0.2105 0.082 Uiso calc R 1 . .
    C C13 0.1286(3) 0.60699(18) 0.3527(3) 0.0626(8) Uani d . 1 . .
    C C14 0.1075(4) 0.6900(2) 0.3939(4) 0.0969(14) Uani d . 1 . .
    H H14A 0.0836 0.6867 0.4646 0.145 Uiso calc R 1 . .
    H H14B 0.0502 0.7152 0.3522 0.145 Uiso calc R 1 . .
    H H14C 0.1754 0.7205 0.3909 0.145 Uiso calc R 1 . .
loop_
    _atom_site_aniso_label
    _atom_site_aniso_U_11
    _atom_site_aniso_U_22
    _atom_site_aniso_U_33
    _atom_site_aniso_U_12
    _atom_site_aniso_U_13
    _atom_site_aniso_U_23
    Cd1 0.05340(18) 0.04305(16) 0.04712(17) 0.000 -0.00332(12) 0.000
    S1 0.0523(4) 0.0585(4) 0.0927(6) -0.0030(3) 0.0129(4) -0.0238(4)
    N1 0.0573(14) 0.0480(12) 0.0402(11) -0.0044(10) -0.0019(10) 0.0000(9)
    C1 0.059(2) 0.0403(18) 0.0402(18) 0.000 -0.0002(17) 0.000
    C2 0.089(2) 0.0427(13) 0.0418(13) -0.0028(14) -0.0010(14) 0.0013(11)
    C3 0.0688(17) 0.0394(12) 0.0375(12) -0.0064(11) 0.0005(12) 0.0058(9)
    C4 0.0559(17) 0.077(2) 0.0511(16) -0.0052(14) -0.0066(14) -0.0122(14)
    C5 0.0511(16) 0.076(2) 0.0546(17) -0.0011(14) 0.0006(14) -0.0139(14)
    C6 0.0584(16) 0.0524(15) 0.0521(15) 0.0013(13) -0.0132(13) -0.0013(12)
    C7 0.0625(17) 0.0493(14) 0.0533(16) 0.0088(13) -0.0032(14) 0.0000(12)
    C8 0.0407(13) 0.0525(14) 0.0600(16) -0.0043(11) -0.0002(12) -0.0093(12)
    C9 0.0627(18) 0.0524(16) 0.0621(17) -0.0018(13) 0.0115(15) 0.0004(13)
    C10 0.0635(18) 0.0632(18) 0.0601(17) -0.0012(14) 0.0091(15) -0.0109(14)
    C11 0.069(2) 0.0673(19) 0.0569(17) -0.0094(15) 0.0043(15) -0.0023(14)
    C12 0.075(2) 0.0543(17) 0.076(2) -0.0070(15) 0.0042(18) 0.0067(15)
    C13 0.0561(17) 0.0512(16) 0.080(2) -0.0032(13) 0.0031(16) -0.0113(14)
    C14 0.098(3) 0.058(2) 0.136(4) 0.0021(19) 0.023(3) -0.020(2)
_geom_special_details
;
 All esds (except the esd in the dihedral angle between two l.s. planes)
 are estimated using the full covariance matrix.  The cell esds are taken
 into account individually in the estimation of esds in distances, angles
 and torsion angles; correlations between esds in cell parameters are only
 used when they are defined by crystal symmetry.  An approximate (isotropic)
 treatment of cell esds is used for estimating esds involving l.s. planes.
;
loop_
    _geom_bond_atom_site_label_1
    _geom_bond_atom_site_label_2
    _geom_bond_site_symmetry_2
    _geom_bond_distance
    _geom_bond_publ_flag
    Cd1 N1 . 2.320(2) y
    Cd1 N1 2 2.320(2) ?
    Cd1 S1 . 2.4370(9) y
    Cd1 S1 2 2.4370(9) ?
    S1 C8 . 1.777(3) ?
    N1 C6 . 1.333(4) ?
    N1 C5 . 1.334(4) ?
    C1 C2 2_554 1.523(3) ?
    C1 C2 . 1.523(3) ?
    C1 H1 . 0.97(3) ?
    C2 C3 . 1.503(4) ?
    C2 H2A . 0.9700 ?
    C2 H2B . 0.9700 ?
    C3 C7 . 1.377(4) ?
    C3 C4 . 1.381(4) ?
    C4 C5 . 1.373(4) ?
    C4 H4A . 0.9300 ?
    C5 H5A . 0.9300 ?
    C6 C7 . 1.379(4) ?
    C6 H6A . 0.9300 ?
    C7 H7A . 0.9300 ?
    C8 C11 . 1.381(4) ?
    C8 C9 . 1.383(4) ?
    C9 C10 . 1.381(4) ?
    C9 H9A . 0.9300 ?
    C10 C13 . 1.372(4) ?
    C10 H10A . 0.9300 ?
    C11 C12 . 1.389(4) ?
    C11 H11A . 0.9300 ?
    C12 C13 . 1.376(5) ?
    C12 H12A . 0.9300 ?
    C13 C14 . 1.513(4) ?
    C14 H14A . 0.9600 ?
    C14 H14B . 0.9600 ?
    C14 H14C . 0.9600 ?
loop_
    _geom_angle_atom_site_label_1
    _geom_angle_atom_site_label_2
    _geom_angle_atom_site_label_3
    _geom_angle_site_symmetry_1
    _geom_angle_site_symmetry_3
    _geom_angle
    _geom_angle_publ_flag
    N1 Cd1 N1 . 2 93.43(11) y
    N1 Cd1 S1 . . 103.83(7) y
    N1 Cd1 S1 2 . 108.77(7) y
    N1 Cd1 S1 . 2 108.77(7) ?
    N1 Cd1 S1 2 2 103.83(7) ?
    S1 Cd1 S1 . 2 131.71(4) y
    C8 S1 Cd1 . . 100.62(9) ?
    C6 N1 C5 . . 116.9(2) ?
    C6 N1 Cd1 . . 118.72(19) ?
    C5 N1 Cd1 . . 123.8(2) ?
    C2 C1 C2 2_554 . 111.6(3) ?
    C2 C1 H1 2_554 . 109.0(17) ?
    C2 C1 H1 . . 109.5(16) ?
    C3 C2 C1 . . 111.9(2) ?
    C3 C2 H2A . . 109.2 ?
    C1 C2 H2A . . 109.2 ?
    C3 C2 H2B . . 109.2 ?
    C1 C2 H2B . . 109.2 ?
    H2A C2 H2B . . 107.9 ?
    C7 C3 C4 . . 117.1(2) ?
    C7 C3 C2 . . 121.7(3) ?
    C4 C3 C2 . . 121.1(3) ?
    C5 C4 C3 . . 120.0(3) ?
    C5 C4 H4A . . 120.0 ?
    C3 C4 H4A . . 120.0 ?
    N1 C5 C4 . . 123.1(3) ?
    N1 C5 H5A . . 118.5 ?
    C4 C5 H5A . . 118.5 ?
    N1 C6 C7 . . 123.3(3) ?
    N1 C6 H6A . . 118.3 ?
    C7 C6 H6A . . 118.3 ?
    C3 C7 C6 . . 119.6(3) ?
    C3 C7 H7A . . 120.2 ?
    C6 C7 H7A . . 120.2 ?
    C11 C8 C9 . . 117.7(3) ?
    C11 C8 S1 . . 119.9(2) ?
    C9 C8 S1 . . 122.4(2) ?
    C10 C9 C8 . . 121.1(3) ?
    C10 C9 H9A . . 119.4 ?
    C8 C9 H9A . . 119.4 ?
    C13 C10 C9 . . 121.5(3) ?
    C13 C10 H10A . . 119.3 ?
    C9 C10 H10A . . 119.3 ?
    C8 C11 C12 . . 120.5(3) ?
    C8 C11 H11A . . 119.8 ?
    C12 C11 H11A . . 119.8 ?
    C13 C12 C11 . . 121.7(3) ?
    C13 C12 H12A . . 119.1 ?
    C11 C12 H12A . . 119.1 ?
    C10 C13 C12 . . 117.5(3) ?
    C10 C13 C14 . . 120.9(3) ?
    C12 C13 C14 . . 121.7(3) ?
    C13 C14 H14A . . 109.5 ?
    C13 C14 H14B . . 109.5 ?
    H14A C14 H14B . . 109.5 ?
    C13 C14 H14C . . 109.5 ?
    H14A C14 H14C . . 109.5 ?
    H14B C14 H14C . . 109.5 ?
data_global
_journal_date_recd_electronic     2009-03-18
_journal_date_accepted     2009-03-21
_journal_name_full     'Acta Crystallographica, Section E'
_journal_year     2009
_journal_volume     65
_journal_issue      4
_journal_page_first     m447
_journal_page_last     m447
_journal_paper_category     QM
_journal_coeditor_code     LH2791
_publ_contact_author_name     'Dr. Lei Han'
_publ_contact_author_address
;
Faculty of Materials Science & Chemical Engineering
Ningbo University
Ningbo, Zhejiang, 315211, P.R. China
;
_publ_contact_author_email     'hanlei@nbu.edu.cn'
_publ_contact_author_fax     '? '
_publ_contact_author_phone     '+86-574-87600782'
_publ_section_title
;\
<i>catena</i>-Poly[[bis(4-methylbenzenethiolato)cadium(II)]-\m-1,3-di-4-\
pyridylpropane]
;
loop_
    _publ_author_name
    _publ_author_footnote
    _publ_author_address
    'Yan Zhang' .
;
Faculty of Materials Science & Chemical Engineering
Ningbo University
Ningbo, Zhejiang 315211, People's Republic of China
;
    'Yan Zhou' .
;
Faculty of Materials Science & Chemical Engineering
Ningbo University
Ningbo, Zhejiang 315211, People's Republic of China
;
    'Lei Han' .
;
Faculty of Materials Science & Chemical Engineering
Ningbo University
Ningbo, Zhejiang 315211, People's Republic of China
;
_publ_section_synopsis     .
_refine_ls_abs_structure_details     ?
