# Supplementary material for: catena-Poly[[bis­(4-methyl­benzene­thiol­ato)cadium(II)]-μ-1,3-di-4-pyridylpropane]
Source: Acta Crystallogr Sect E Struct Rep Online. 2009 Mar 28;65(Pt 4):m447. doi: 10.1107/S1600536809010447 (PMC2968951; doi:10.1107/S1600536809010447)
Supplement: Supplementary file 2 [file e-65-0m447-Isup2.hkl]

# 
# h,k,l, Fc-squared, Fo-squared, sigma(Fo-squared) and status flag 
# 
data_I
_shelx_title ' A in  C2/c' 
_shelx_refln_list_code          4 
_shelx_F_calc_maximum      305.57 
_exptl_crystal_F_000      1136.00 
_reflns_d_resolution_high  0.7702 
 
loop_ 
 _symmetry_equiv_pos_as_xyz 
 'x, y, z' 
 '-x, y, -z+1/2' 
 'x+1/2, y+1/2, z' 
 '-x+1/2, y+1/2, -z+1/2' 
 '-x, -y, -z' 
 'x, -y, z-1/2' 
 '-x+1/2, -y+1/2, -z' 
 'x+1/2, -y+1/2, z-1/2' 
 
_cell_length_a    11.9220 
_cell_length_b    16.7920 
_cell_length_c    12.8620 
_cell_angle_alpha  90.000 
_cell_angle_beta   91.060 
_cell_angle_gamma  90.000 
 
_shelx_F_squared_multiplier     1.000 
 
loop_ 
 _refln_index_h 
 _refln_index_k 
 _refln_index_l 
 _refln_F_squared_calc 
 _refln_F_squared_meas 
 _refln_F_squared_sigma 
 _refln_observed_status 
   2   0   0    66703.27    67321.45   2463.02 o 
   4   0   0       43.92      103.82      8.32 o 
   6   0   0    37719.06    40073.94   1570.97 o 
   8   0   0     5846.44     6385.59    468.64 o 
  10   0   0     9498.19     7714.89   1931.22 o 
  12   0   0     2640.69     2453.86    150.54 o 
  14   0   0       40.85       33.78     12.58 o 
   3   1   0    62446.48    65938.66   1810.55 o 
   5   1   0     2696.85     2488.66     59.32 o 
   7   1   0     1684.93     1688.60     60.28 o 
   9   1   0      228.03      231.39     20.54 o 
  11   1   0      156.02      141.34     18.15 o 
  13   1   0       61.86       33.61      9.52 o 
  15   1   0        3.99       -8.53     14.39 o 
   2   2   0    29351.03    29665.25    392.31 o 
   4   2   0    20554.09    20420.89    302.38 o 
   6   2   0     2973.02     2976.97     60.91 o 
   8   2   0     2863.81     2897.58     77.10 o 
  10   2   0     3091.53     2861.49    197.77 o 
  12   2   0      716.75      684.05     42.30 o 
  14   2   0      197.91       90.79     39.16 o 
   1   3   0       15.35       39.01      6.23 o 
   3   3   0     7333.25     6855.95     75.09 o 
   5   3   0    27478.68    27906.13    433.24 o 
   7   3   0     2609.88     2996.18     52.94 o 
   9   3   0      255.87      269.73     24.58 o 
  11   3   0     1299.59     1089.45     83.95 o 
  13   3   0       56.81       49.76     14.47 o 
  15   3   0      224.14      374.19     69.08 o 
   0   4   0     9573.17     9590.48    148.50 o 
   2   4   0     3799.96     3608.63     36.91 o 
   4   4   0     6038.73     6171.16     93.74 o 
   6   4   0      455.04      610.80     19.49 o 
   8   4   0     3036.57     3188.18     56.09 o 
  10   4   0        1.04        6.21      7.63 o 
  12   4   0        5.80        9.55      9.60 o 
  14   4   0      157.31      158.54     35.29 o 
   1   5   0    27597.91    27101.79    466.30 o 
   3   5   0    24697.13    24169.36    352.94 o 
   5   5   0    10598.78    10854.00    208.07 o 
   7   5   0     4516.50     4749.22    116.53 o 
   9   5   0     3896.01     4274.60    136.18 o 
  11   5   0     1658.61     1407.91    230.59 o 
  13   5   0      687.15      584.34     56.42 o 
  15   5   0      247.10      197.44     61.00 o 
   0   6   0     9475.78     9138.44    155.30 o 
   2   6   0      528.09      547.03     18.05 o 
   4   6   0      443.11      488.51     10.90 o 
   6   6   0       13.24       43.76     23.66 o 
   8   6   0      567.59      579.83     59.73 o 
  10   6   0      675.14      718.08     43.94 o 
  12   6   0       11.08       15.18     10.46 o 
  14   6   0       59.78       76.32     25.20 o 
   1   7   0     9394.80     9040.56    123.85 o 
   3   7   0    12747.84    11771.80    148.38 o 
   5   7   0      285.66      338.54     13.34 o 
   7   7   0     3081.80     3088.40     92.12 o 
   9   7   0     2721.74     2879.61    124.25 o 
  11   7   0       95.44       98.45     14.96 o 
  13   7   0      922.56      850.41     70.16 o 
   0   8   0     6894.81     6941.70    152.57 o 
   2   8   0    15118.58    14668.75    223.49 o 
   4   8   0     4098.14     4055.33     50.26 o 
   6   8   0     1708.32     1841.07     56.32 o 
   8   8   0     4626.61     4820.88    129.73 o 
  10   8   0      547.47      551.30     25.61 o 
  12   8   0      289.23      209.76     15.01 o 
  14   8   0      173.07      130.88     28.73 o 
   1   9   0     1036.86      916.01     30.10 o 
   3   9   0     2441.46     2282.26     37.75 o 
   5   9   0      700.19      672.37     23.79 o 
   7   9   0      853.10      913.59     46.40 o 
   9   9   0      548.52      580.25     36.35 o 
  11   9   0       31.54       43.46     17.24 o 
  13   9   0       85.73       59.64     16.05 o 
   0  10   0     6544.11     6531.54    128.63 o 
   2  10   0    19369.81    18562.29    312.51 o 
   4  10   0     9910.98     9835.98    148.82 o 
   6  10   0     2736.73     2863.79     67.63 o 
   8  10   0     6029.32     6199.58    184.86 o 
  10  10   0      929.12      964.08     36.48 o 
  12  10   0      400.85      394.21     54.67 o 
   1  11   0      523.54      505.65     24.43 o 
   3  11   0      744.45      726.64     26.37 o 
   5  11   0      425.04      398.24     19.44 o 
   7  11   0        4.24       15.45     10.18 o 
   9  11   0       53.40       34.59     13.52 o 
  11  11   0      126.68      134.08     27.81 o 
  13  11   0        7.62        9.94     24.39 o 
   0  12   0    13448.61    12419.04    291.31 o 
   2  12   0     7352.28     7032.37    115.07 o 
   4  12   0     2609.80     2453.51     55.26 o 
   6  12   0     3468.55     3294.83     82.96 o 
   8  12   0     2837.92     2826.51    111.34 o 
  10  12   0      894.11      964.41     46.16 o 
  12  12   0      315.14      249.93     28.89 o 
   1  13   0      896.36      891.63     31.09 o 
   3  13   0      360.60      411.12     21.53 o 
   5  13   0      219.61      191.00     20.58 o 
   7  13   0      951.20     1009.17     76.19 o 
   9  13   0      419.94      450.47     54.14 o 
  11  13   0       19.80       33.20     18.48 o 
   0  14   0      523.54      568.40     91.75 o 
   2  14   0       53.22       62.76     14.38 o 
   4  14   0     2171.17     2284.48     60.65 o 
   6  14   0     1431.70     1407.72     69.14 o 
   8  14   0       42.73       43.74     15.87 o 
  10  14   0      355.36      302.72     25.81 o 
   1  15   0     1991.93     1969.01     53.27 o 
   3  15   0     2778.67     2755.51     60.87 o 
   5  15   0     2548.68     2532.29     66.24 o 
   7  15   0      287.39      281.94     26.86 o 
   9  15   0      244.86      236.34     23.72 o 
  11  15   0      554.02      496.65     44.63 o 
   0  16   0      610.87      568.10     68.62 o 
   2  16   0        5.13        3.86     12.30 o 
   4  16   0        0.40       -8.84     12.68 o 
   6  16   0      220.74      236.97     22.53 o 
   8  16   0        1.13        5.62     14.13 o 
  10  16   0        1.51       31.64     16.49 o 
   1  17   0     2480.07     2509.58     81.04 o 
   3  17   0      293.51      378.80     30.65 o 
   5  17   0     1639.91     1761.21     60.55 o 
   7  17   0      424.36      412.93     34.55 o 
   9  17   0      156.74      127.62     25.62 o 
   0  18   0      413.62      491.07     53.88 o 
   2  18   0        0.46        7.09     15.76 o 
   4  18   0       37.54       29.96     16.29 o 
   6  18   0      275.53      285.71     27.83 o 
   8  18   0       18.85        6.85     18.98 o 
   1  19   0       54.49       71.56     19.58 o 
   3  19   0       24.54       27.79     18.56 o 
   5  19   0      121.14      142.01     24.03 o 
   7  19   0      159.39      186.39     28.98 o 
   0  20   0     2508.62     2671.00    147.41 o 
   2  20   0      739.16      800.81     40.87 o 
   4  20   0      584.20      463.32     41.57 o 
   6  20   0      922.57      883.09     95.22 o 
   1  21   0        5.05      -20.93     20.93 o 
   3  21   0      433.38      385.09     35.47 o 
 -15   1   1      192.75      253.27     34.02 o 
 -13   1   1      499.95      458.71     51.87 o 
 -11   1   1     5526.18     4893.41    537.89 o 
  -9   1   1     3508.60     3479.17     86.44 o 
  -7   1   1     5239.92     5087.62     96.82 o 
  -5   1   1    27485.74    27542.73    702.94 o 
  -3   1   1     7358.42     7369.16     65.10 o 
   3   1   1    16268.95    15845.14    241.08 o 
   5   1   1    28146.79    27712.35    470.62 o 
   7   1   1     4272.88     4014.37    138.36 o 
   9   1   1      598.80      570.14     51.06 o 
  11   1   1     1929.55     1923.52     95.95 o 
  13   1   1      146.55      102.78     14.02 o 
  15   1   1      221.02      211.11     24.99 o 
 -14   2   1       15.09      -32.11     36.91 o 
 -12   2   1       50.80       59.29     13.81 o 
 -10   2   1      405.31      315.37     28.24 o 
  -8   2   1        2.84       16.49     11.32 o 
  -6   2   1    17831.31    18603.98    317.96 o 
  -4   2   1    18447.43    18797.12    372.09 o 
  -2   2   1      119.03      175.41      6.09 o 
   2   2   1    15719.82    14904.50    147.92 o 
   4   2   1    14748.64    14545.11    202.42 o 
   6   2   1     9245.17     9094.06    133.52 o 
   8   2   1      117.47      123.60     10.07 o 
  10   2   1     4209.17     3993.41    259.77 o 
  12   2   1     1890.01     1559.82     78.05 o 
  14   2   1        0.45        7.96     13.75 o 
 -15   3   1      132.85      210.75     39.82 o 
 -13   3   1      395.89      368.90     53.20 o 
 -11   3   1      450.75      433.24     43.59 o 
  -9   3   1     2572.04     2593.10    125.11 o 
  -7   3   1     5220.46     5390.41    140.01 o 
  -5   3   1     7878.99     8793.38    196.36 o 
  -3   3   1    34751.12    35296.20    585.33 o 
  -1   3   1    47166.58    46568.30    938.00 o 
   1   3   1    28911.29    28301.63    364.43 o 
   3   3   1    16543.56    16785.54    260.34 o 
   5   3   1     7973.19     8143.93    149.76 o 
   7   3   1     8812.59     9106.36    214.19 o 
   9   3   1     4923.27     4828.08    237.94 o 
  11   3   1      635.98      634.05     38.50 o 
  13   3   1      390.02      294.03     22.53 o 
  15   3   1      163.25      155.43     40.92 o 
 -14   4   1       80.09      102.23     25.93 o 
 -12   4   1      232.74      206.79     26.71 o 
 -10   4   1     1641.82     1494.20     91.06 o 
  -8   4   1      886.15      838.76     29.41 o 
  -6   4   1    11583.61    11216.91    161.70 o 
  -4   4   1     9678.10     9461.56    110.29 o 
  -2   4   1     1262.68     1506.11     20.57 o 
   0   4   1     5607.11     5294.49     52.80 o 
   2   4   1     7648.39     6940.88     67.10 o 
   4   4   1     7498.70     7070.10     99.31 o 
   6   4   1     5885.17     5595.13    122.57 o 
   8   4   1      677.14      663.68     19.94 o 
  10   4   1     2410.13     2151.28    145.55 o 
  12   4   1      858.21      841.99     57.43 o 
  14   4   1      105.93       94.44     27.39 o 
 -15   5   1        5.69       43.05     24.13 o 
 -13   5   1      214.60      157.94     29.09 o 
 -11   5   1     1080.86     1029.74     53.29 o 
  -9   5   1      190.40      176.79     18.16 o 
  -7   5   1     2867.67     3178.48    100.62 o 
  -5   5   1     1721.66     1592.42     40.69 o 
  -3   5   1     2617.50     2587.31     56.80 o 
  -1   5   1      217.73      238.82      9.44 o 
   1   5   1     2611.81     2672.12     28.50 o 
   3   5   1     2098.79     2214.04     26.05 o 
   5   5   1     2417.59     2362.50     48.15 o 
   7   5   1      203.83      173.72     19.81 o 
   9   5   1      510.70      469.08     24.45 o 
  11   5   1      157.93      155.67     16.04 o 
  13   5   1      249.69      175.73     27.31 o 
  15   5   1       10.91       13.80     23.49 o 
 -14   6   1      495.60      531.72     98.86 o 
 -12   6   1      408.00      277.16     31.49 o 
 -10   6   1      304.58      369.68     41.74 o 
  -8   6   1    10442.25    11071.40    277.32 o 
  -6   6   1     4641.00     4478.87     85.19 o 
  -4   6   1     1537.84     1293.66     22.49 o 
  -2   6   1    13206.74    12292.41    174.30 o 
   0   6   1     6291.74     5867.32     69.84 o 
   2   6   1    26237.76    24583.50    365.68 o 
   4   6   1    17965.96    17680.73    287.59 o 
   6   6   1     5374.09     5497.02    151.62 o 
   8   6   1     5088.40     5289.86    244.18 o 
  10   6   1      268.97      247.70     44.79 o 
  12   6   1      781.70      681.75     73.89 o 
  14   6   1      979.19      792.78     76.53 o 
 -13   7   1      157.88       89.87     21.33 o 
 -11   7   1      172.08      149.34     28.65 o 
  -9   7   1      477.82      537.60     35.81 o 
  -7   7   1     2799.24     2923.20     49.84 o 
  -5   7   1     1219.13     1226.15     31.62 o 
  -3   7   1      761.16      652.18     16.96 o 
  -1   7   1    14568.97    14096.96    202.74 o 
   1   7   1     6971.71     6888.96     86.11 o 
   3   7   1      258.36      209.11     14.31 o 
   5   7   1     3756.42     3716.86     78.81 o 
   7   7   1     3109.10     3249.32     67.13 o 
   9   7   1      261.44      266.32     19.58 o 
  11   7   1      187.78      192.41     16.92 o 
  13   7   1      232.27      171.75     35.92 o 
 -14   8   1      275.07      242.02     35.06 o 
 -12   8   1      429.28      355.43     33.44 o 
 -10   8   1      469.20      532.91     34.14 o 
  -8   8   1     1940.06     2065.70     73.04 o 
  -6   8   1       61.71       42.46      9.60 o 
  -4   8   1     8903.47     9088.18    115.31 o 
  -2   8   1    13303.16    12938.80    193.22 o 
   0   8   1       10.96       36.47      6.74 o 
   2   8   1    15874.38    15572.20    206.84 o 
   4   8   1     9742.09     9974.46    130.14 o 
   6   8   1      398.99      381.23     35.90 o 
   8   8   1     4783.67     4963.13    122.15 o 
  10   8   1     1161.34     1152.66     59.43 o 
  12   8   1      233.83      207.59     20.83 o 
  14   8   1      383.64      262.42     39.92 o 
 -13   9   1      654.33      718.75     57.22 o 
 -11   9   1      279.45      237.30     23.65 o 
  -9   9   1     2483.32     2555.29     99.12 o 
  -7   9   1     3547.35     3549.41     75.09 o 
  -5   9   1     3158.85     3297.81     60.97 o 
  -3   9   1    19786.75    19030.01    320.75 o 
  -1   9   1     4282.20     3790.50     59.99 o 
   1   9   1     5840.04     5437.46     88.48 o 
   3   9   1    20680.12    19273.23    303.04 o 
   5   9   1      964.64      909.97     23.99 o 
   7   9   1     1651.93     1690.02     66.17 o 
   9   9   1     3208.82     3497.43    151.72 o 
  11   9   1      151.26      141.58     18.95 o 
  13   9   1      224.68      210.53     23.68 o 
 -12  10   1       61.55       50.32     18.43 o 
 -10  10   1      113.33      121.55     20.06 o 
  -8  10   1       20.06       19.87     14.31 o 
  -6  10   1      170.90      166.81     13.11 o 
  -4  10   1      222.35      192.32     23.71 o 
  -2  10   1      658.51      645.16     30.99 o 
   0  10   1     2341.14     2229.91     42.36 o 
   2  10   1      574.07      511.01     15.21 o 
   4  10   1       49.61       65.01     13.21 o 
   6  10   1      492.68      443.17     23.26 o 
   8  10   1      138.52      141.49     18.02 o 
  10  10   1       87.55       81.41     21.88 o 
  12  10   1       87.34       69.24     34.74 o 
 -13  11   1      484.60      477.31     64.83 o 
 -11  11   1      299.79      297.13     37.38 o 
  -9  11   1     2379.42     2493.21    122.48 o 
  -7  11   1     4614.36     4425.39    144.73 o 
  -5  11   1     3254.01     3258.89     65.64 o 
  -3  11   1    12780.91    12333.82    214.84 o 
  -1  11   1     4087.94     3836.87     71.50 o 
   1  11   1     4114.97     4056.72     67.73 o 
   3  11   1    14748.35    13927.66    214.08 o 
   5  11   1     2183.08     2174.49     65.50 o 
   7  11   1     2097.20     2111.90     69.73 o 
   9  11   1     1877.87     2184.56    108.65 o 
  11  11   1      188.40      166.37     21.87 o 
  13  11   1      286.47      337.27     26.32 o 
 -12  12   1        1.27        4.60     21.71 o 
 -10  12   1       46.40       32.73     20.03 o 
  -8  12   1      858.41      884.85     40.32 o 
  -6  12   1       89.99       85.58     18.45 o 
  -4  12   1      865.47      771.11     32.58 o 
  -2  12   1     2774.38     2529.14     59.53 o 
   0  12   1     2177.83     2021.32     58.23 o 
   2  12   1     2952.13     2700.54     50.48 o 
   4  12   1     2026.33     1976.86     46.38 o 
   6  12   1      351.84      399.81     19.60 o 
   8  12   1     1141.50     1244.42     55.94 o 
  10  12   1       79.34       41.07     18.23 o 
  12  12   1       10.70       85.11     42.73 o 
 -11  13   1      681.36      732.28     59.95 o 
  -9  13   1      199.37      191.78     24.79 o 
  -7  13   1     1323.92     1327.40     59.29 o 
  -5  13   1     5524.94     5343.65    103.38 o 
  -3  13   1      846.44      840.23     34.93 o 
  -1  13   1     6249.01     5885.23    109.70 o 
   1  13   1     5251.81     5183.55     95.95 o 
   3  13   1       34.11       44.96     12.86 o 
   5  13   1     4601.04     4427.00     92.04 o 
   7  13   1     2135.72     2250.43     92.78 o 
   9  13   1      152.01      125.18     24.92 o 
  11  13   1      756.33      805.80     89.89 o 
 -10  14   1       67.01       30.61     17.80 o 
  -8  14   1      368.34      373.25     32.75 o 
  -6  14   1     1722.87     1770.21     79.13 o 
  -4  14   1      731.97      719.46     28.18 o 
  -2  14   1      440.31      414.94     27.18 o 
   0  14   1     2893.13     2597.24     67.08 o 
   2  14   1     2700.58     2675.89     63.77 o 
   4  14   1     1780.81     1756.64     50.31 o 
   6  14   1     1558.67     1508.89     54.29 o 
   8  14   1      223.43      211.90     19.88 o 
  10  14   1      156.73      187.83     28.28 o 
 -11  15   1      163.79      176.64     26.57 o 
  -9  15   1      127.13      111.15     20.71 o 
  -7  15   1        1.79      -12.35     12.35 o 
  -5  15   1      591.30      536.83     26.99 o 
  -3  15   1      704.97      674.36     42.92 o 
  -1  15   1     1560.78     1531.73     51.93 o 
   1  15   1      803.47      787.78     38.34 o 
   3  15   1       59.49       42.86     12.77 o 
   5  15   1      747.50      666.02     44.90 o 
   7  15   1      370.47      385.27     30.70 o 
   9  15   1      236.57      183.51     21.79 o 
  11  15   1      111.08       66.32     22.87 o 
 -10  16   1      604.68      521.28     34.92 o 
  -8  16   1      305.19      288.11     25.18 o 
  -6  16   1      640.50      714.45     47.18 o 
  -4  16   1      458.96      493.53     38.33 o 
  -2  16   1      301.29      263.88     21.93 o 
   0  16   1     2296.06     2248.56     63.16 o 
   2  16   1     1139.54     1177.93     35.97 o 
   4  16   1      786.83      828.98     44.52 o 
   6  16   1      781.82      887.91     51.99 o 
   8  16   1      102.71      106.52     21.32 o 
  10  16   1      215.26      156.56     24.31 o 
  -9  17   1       24.11       27.33     20.13 o 
  -7  17   1       28.21       62.48     18.42 o 
  -5  17   1      188.27      218.31     22.82 o 
  -3  17   1      515.51      460.01     67.58 o 
  -1  17   1      346.46      349.93     31.76 o 
   1  17   1      103.78      123.47     17.30 o 
   3  17   1       34.34       49.97     15.39 o 
   5  17   1      129.18      138.93     21.23 o 
   7  17   1      351.52      312.53     33.32 o 
   9  17   1      162.72      165.53     26.59 o 
  -8  18   1      126.35      104.10     24.31 o 
  -6  18   1      835.48      899.36     48.61 o 
  -4  18   1      762.23      761.72     46.88 o 
  -2  18   1      493.06      483.41     37.89 o 
   0  18   1     1895.99     1746.62    143.70 o 
   2  18   1      669.67      712.62     37.92 o 
   4  18   1      816.12      729.02     48.37 o 
   6  18   1     1033.44     1059.14     60.24 o 
   8  18   1      221.81      197.40     28.75 o 
  -7  19   1      106.70      104.17     28.85 o 
  -5  19   1      845.60      871.11     48.00 o 
  -3  19   1      214.30      201.79     28.65 o 
  -1  19   1      729.44      724.25     43.99 o 
   1  19   1      571.93      647.25     40.39 o 
   3  19   1        4.75       19.15     19.30 o 
   5  19   1      603.59      705.71     48.35 o 
   7  19   1      254.13      230.18     38.40 o 
  -6  20   1       35.33        1.80     23.12 o 
  -4  20   1      355.86      335.42     32.24 o 
  -2  20   1      646.74      736.09     39.51 o 
   0  20   1       34.26       23.69     18.15 o 
   2  20   1      109.32      121.33     22.74 o 
   4  20   1      131.25       83.94     24.23 o 
   6  20   1       59.87       16.01     21.27 o 
  -3  21   1      268.15      275.45     37.31 o 
  -1  21   1      264.56      207.85     30.15 o 
   1  21   1      384.04      338.47     34.88 o 
   3  21   1      445.60      393.06     37.80 o 
 -14   0   2       64.52       61.50     26.25 o 
 -12   0   2     1754.67     1923.56     87.74 o 
 -10   0   2     5750.18     5365.14    610.56 o 
  -8   0   2       74.92       98.70     25.47 o 
  -6   0   2    25059.27    25823.91    637.07 o 
  -4   0   2    42182.07    42529.40   1731.08 o 
   0   0   2    59800.55    65497.63   2944.91 o 
   2   0   2     8922.37     9367.79    103.43 o 
   4   0   2    20602.62    19628.60    528.80 o 
   6   0   2    93374.84    95470.69   5043.25 o 
   8   0   2      310.70      298.37     17.36 o 
  10   0   2       80.18      105.96     13.47 o 
  12   0   2     1874.65     1781.58     61.74 o 
  14   0   2      245.89      168.72     26.64 o 
 -15   1   2        1.93       51.44     34.13 o 
 -13   1   2        1.36      -14.82     14.82 o 
 -11   1   2     1738.00     1784.99     63.15 o 
  -9   1   2       60.57       72.74      8.78 o 
  -7   1   2      252.20      292.45     34.24 o 
  -5   1   2     3430.71     2998.98    181.10 o 
  -3   1   2        1.47        4.40      6.15 o 
  -1   1   2    53879.29    55380.16    948.30 o 
   1   1   2     8267.08     8159.92    192.98 o 
   3   1   2    44736.82    45439.91   1583.14 o 
   5   1   2     9250.31     8821.35    155.71 o 
   7   1   2     3571.96     3320.78    106.10 o 
   9   1   2      786.60      772.86     39.18 o 
  11   1   2      766.12      694.12     40.95 o 
  13   1   2       74.47       45.09     11.04 o 
  15   1   2        2.67       13.02     11.87 o 
 -14   2   2      465.31      464.06     43.32 o 
 -12   2   2      780.51      734.23    104.76 o 
 -10   2   2     2103.65     2122.74    143.85 o 
  -8   2   2     3999.18     4222.52    228.45 o 
  -6   2   2    10241.71     9892.58    278.01 o 
  -4   2   2    19942.68    19530.40    351.38 o 
  -2   2   2    14384.88    14158.03    164.33 o 
   0   2   2     3050.35     3178.22     22.55 o 
   2   2   2    27608.21    27488.39    352.82 o 
   4   2   2    15544.15    15526.90    327.74 o 
   6   2   2     1159.77     1087.02     29.53 o 
   8   2   2     2877.62     2728.36     68.54 o 
  10   2   2     1749.49     1530.88     84.74 o 
  12   2   2      152.70      141.54     14.62 o 
  14   2   2      156.58      136.20     20.18 o 
 -15   3   2      189.35      173.94     40.32 o 
 -13   3   2        1.46       49.70     18.37 o 
 -11   3   2     1743.04     1501.66    191.38 o 
  -9   3   2     1574.27     1567.98     73.91 o 
  -7   3   2     1104.87     1068.96     49.56 o 
  -5   3   2     9654.21     8713.06    168.67 o 
  -3   3   2     3961.74     3852.33     46.03 o 
  -1   3   2    49512.05    49974.86    929.80 o 
   1   3   2    54755.13    55064.91    979.31 o 
   3   3   2     1758.62     1782.30     33.94 o 
   5   3   2     3979.19     3593.14     95.18 o 
   7   3   2     3541.77     3356.93     80.32 o 
   9   3   2     3725.33     3460.16    172.02 o 
  11   3   2     3815.59     3358.82    122.31 o 
  13   3   2      132.55       86.81     13.24 o 
  15   3   2       79.12       57.73     16.45 o 
 -14   4   2      260.53      266.67     47.54 o 
 -12   4   2      451.72      343.87     26.34 o 
 -10   4   2       93.86       86.04      8.10 o 
  -8   4   2     2647.31     2645.38     51.17 o 
  -6   4   2        7.87       36.50     15.98 o 
  -4   4   2     2797.65     2873.32     36.62 o 
  -2   4   2    33055.85    32947.62    609.62 o 
   0   4   2     3193.37     3237.12     30.34 o 
   2   4   2     5048.70     4857.32     42.31 o 
   4   4   2     1149.14     1091.10     23.09 o 
   6   4   2      283.79      319.28     24.34 o 
   8   4   2     2342.91     2311.93     77.26 o 
  10   4   2      419.78      404.48     29.01 o 
  12   4   2       38.69       19.13      9.55 o 
  14   4   2      133.48      101.35     13.86 o 
 -13   5   2      271.10      293.10     29.11 o 
 -11   5   2      608.71      569.57     29.08 o 
  -9   5   2     2107.08     2348.92     61.75 o 
  -7   5   2     3587.16     3711.07    125.88 o 
  -5   5   2    10332.79     9755.44    121.22 o 
  -3   5   2    20447.31    20187.13    330.91 o 
  -1   5   2     9149.07     8449.37     98.35 o 
   1   5   2    12611.52    11657.97    141.11 o 
   3   5   2    20895.55    20443.38    258.87 o 
   5   5   2    13195.61    13388.40    181.49 o 
   7   5   2     7682.26     7807.84    169.07 o 
   9   5   2     5579.41     5792.24    119.90 o 
  11   5   2     1968.55     1712.74     60.48 o 
  13   5   2      589.74      547.92     36.49 o 
 -14   6   2        0.29       -3.40     17.05 o 
 -12   6   2       60.62       35.78     15.01 o 
 -10   6   2      772.03      702.55     73.95 o 
  -8   6   2      444.45      459.43     25.29 o 
  -6   6   2     1206.77     1221.70     30.00 o 
  -4   6   2     4002.04     4160.63    104.67 o 
  -2   6   2     2037.52     2133.67     33.67 o 
   0   6   2     1559.88     1471.22     23.75 o 
   2   6   2      285.03      345.13     13.72 o 
   4   6   2      379.72      411.54     14.21 o 
   6   6   2     1634.37     1645.83     44.33 o 
   8   6   2      545.65      550.42     32.12 o 
  10   6   2        1.28       13.25      9.46 o 
  12   6   2        4.88       16.92      9.24 o 
  14   6   2        8.56       -4.19     20.56 o 
 -13   7   2     1043.73     1120.19    121.78 o 
 -11   7   2       45.57       55.25      9.82 o 
  -9   7   2     1744.80     2030.92    101.59 o 
  -7   7   2     8654.35     9105.03    208.97 o 
  -5   7   2     1196.79     1203.20     31.06 o 
  -3   7   2    18083.20    17129.69    275.35 o 
  -1   7   2     8918.59     8769.12    116.44 o 
   1   7   2     2204.14     1817.08     24.74 o 
   3   7   2    29123.88    27726.70    443.84 o 
   5   7   2     5406.60     5652.25     94.46 o 
   7   7   2     4225.57     4491.45     99.50 o 
   9   7   2     2914.91     3082.23     90.60 o 
  11   7   2      126.80       96.37     13.76 o 
  13   7   2      897.26      738.44    138.04 o 
 -14   8   2      297.43      232.34     37.18 o 
 -12   8   2      894.39      660.33    100.55 o 
 -10   8   2      213.50      219.97     32.79 o 
  -8   8   2     1891.32     2009.81     87.56 o 
  -6   8   2     1081.22     1107.06     39.63 o 
  -4   8   2     4012.70     4171.43     78.15 o 
  -2   8   2    20730.54    20245.04    341.57 o 
   0   8   2     2130.67     2116.34     32.59 o 
   2   8   2     2788.26     2583.11     38.40 o 
   4   8   2     5757.43     5375.19     91.39 o 
   6   8   2     1501.29     1508.58     42.16 o 
   8   8   2     2483.98     2502.44     85.76 o 
  10   8   2      326.66      392.02     50.29 o 
  12   8   2       90.51      106.58     12.98 o 
  14   8   2      176.48      134.14     19.81 o 
 -13   9   2       63.57       34.40     16.73 o 
 -11   9   2      157.76      150.08     20.22 o 
  -9   9   2     1094.16     1168.62     58.38 o 
  -7   9   2      927.13      946.63     36.65 o 
  -5   9   2      409.98      463.32     23.56 o 
  -3   9   2     2206.32     2240.28     55.15 o 
  -1   9   2     3055.32     3027.65     43.34 o 
   1   9   2     7663.54     7491.73     97.92 o 
   3   9   2     6655.71     6563.08     93.30 o 
   5   9   2     1160.94     1196.21     35.18 o 
   7   9   2     1133.39     1132.91     45.69 o 
   9   9   2      676.54      843.67     47.87 o 
  11   9   2      115.61      100.12     16.80 o 
  13   9   2      197.41      174.22     17.25 o 
 -12  10   2      389.93      371.86     35.72 o 
 -10  10   2      555.43      621.80     32.58 o 
  -8  10   2     4473.97     4627.83    126.18 o 
  -6  10   2     1508.98     1518.02     34.08 o 
  -4  10   2     5467.04     5357.63     88.91 o 
  -2  10   2    16174.82    15383.76    252.16 o 
   0  10   2     1884.05     1742.31     40.07 o 
   2  10   2     4925.38     4618.15     62.77 o 
   4  10   2     3488.65     3278.04     48.80 o 
   6  10   2      943.91      909.75     35.02 o 
   8  10   2     4480.04     4594.42    118.58 o 
  10  10   2      630.49      649.15     78.97 o 
  12  10   2       79.90       81.90     17.06 o 
 -13  11   2       18.58        3.17     26.13 o 
 -11  11   2      154.37      157.69     28.61 o 
  -9  11   2       18.89       21.82     12.05 o 
  -7  11   2      228.48      213.13     16.65 o 
  -5  11   2      241.23      221.46     15.13 o 
  -3  11   2      508.37      520.48     22.42 o 
  -1  11   2        0.89       13.68     10.03 o 
   1  11   2        1.30        1.21      7.45 o 
   3  11   2     1883.69     1779.74     31.78 o 
   5  11   2      214.19      223.32     15.44 o 
   7  11   2       30.40       35.54     11.15 o 
   9  11   2      285.53      305.61     27.56 o 
  11  11   2       19.49       46.61     18.08 o 
  13  11   2       13.07       -6.96     15.02 o 
 -12  12   2      403.12      507.82     61.30 o 
 -10  12   2      647.56      731.15     44.27 o 
  -8  12   2     1140.54     1158.36     61.27 o 
  -6  12   2     2087.53     2133.47     49.44 o 
  -4  12   2     5500.02     5458.24    123.03 o 
  -2  12   2     8889.56     8621.73    163.28 o 
   0  12   2     4421.46     4170.49     88.88 o 
   2  12   2     1793.18     1724.85     40.90 o 
   4  12   2     2860.25     2659.90     51.90 o 
   6  12   2     4400.44     4252.88    105.67 o 
   8  12   2     1478.92     1477.76    102.19 o 
  10  12   2      239.12      222.11     28.48 o 
  12  12   2      372.05      396.18     39.02 o 
 -11  13   2       61.70       55.55     19.56 o 
  -9  13   2      510.69      525.59     36.55 o 
  -7  13   2      484.39      477.79     47.27 o 
  -5  13   2       48.62       46.21     12.90 o 
  -3  13   2     3372.64     3233.37     76.59 o 
  -1  13   2     2659.76     2663.80     66.29 o 
   1  13   2      223.29      259.77     17.08 o 
   3  13   2     1907.06     1910.40     44.32 o 
   5  13   2      653.80      664.47     25.28 o 
   7  13   2      911.96      913.37     72.70 o 
   9  13   2      188.45      173.85     18.73 o 
  11  13   2        3.01        7.40     26.01 o 
 -10  14   2      431.20      406.09     30.35 o 
  -8  14   2       39.60       57.74     20.78 o 
  -6  14   2     2059.25     2027.26     58.86 o 
  -4  14   2     1743.14     1752.33     51.19 o 
  -2  14   2        3.90        0.29     12.26 o 
   0  14   2     3977.87     3850.33     68.09 o 
   2  14   2     2981.57     2932.15     55.02 o 
   4  14   2      573.81      567.86     24.97 o 
   6  14   2      246.99      241.25     22.80 o 
   8  14   2        0.87      -10.62     11.21 o 
  10  14   2      572.55      556.90     63.82 o 
 -11  15   2      217.21      116.45     37.00 o 
  -9  15   2      452.70      447.91     65.99 o 
  -7  15   2      625.73      624.12     52.74 o 
  -5  15   2     1762.05     1799.60     58.84 o 
  -3  15   2      529.91      551.40     33.25 o 
  -1  15   2      745.17      780.14     35.79 o 
   1  15   2     3838.48     3840.99     75.50 o 
   3  15   2     2419.34     2513.18     66.43 o 
   5  15   2     1231.28     1170.56     37.10 o 
   7  15   2      826.61      802.49     55.33 o 
   9  15   2      795.50      722.37     37.10 o 
  11  15   2      505.26      424.19     42.80 o 
 -10  16   2       60.11       40.63     23.10 o 
  -8  16   2        0.20        9.39     15.79 o 
  -6  16   2       38.99       50.81     16.16 o 
  -4  16   2       51.08       31.17     14.49 o 
  -2  16   2       55.99       48.82     15.26 o 
   0  16   2      331.91      322.04     23.05 o 
   2  16   2        7.83        2.52     12.98 o 
   4  16   2        9.63       -7.23     12.91 o 
   6  16   2      126.55       91.95     23.81 o 
   8  16   2       43.20       35.56     18.57 o 
  10  16   2        0.46       -4.51     14.71 o 
  -9  17   2      199.51      158.80     25.26 o 
  -7  17   2      278.77      225.99     26.17 o 
  -5  17   2     1914.42     1978.59     62.10 o 
  -3  17   2      446.42      462.26     36.10 o 
  -1  17   2     1688.86     1677.34     50.80 o 
   1  17   2     2364.85     2433.17     67.67 o 
   3  17   2      378.75      403.60     29.79 o 
   5  17   2     2294.80     2194.07     84.27 o 
   7  17   2     1160.22     1161.42     50.45 o 
   9  17   2      230.07      198.48     34.86 o 
  -8  18   2       15.85      -12.87     20.59 o 
  -6  18   2      178.31      170.45     22.57 o 
  -4  18   2      633.73      674.61     37.74 o 
  -2  18   2      114.31       75.19     19.84 o 
   0  18   2      575.01      609.59     39.41 o 
   2  18   2       46.57       67.23     24.61 o 
   4  18   2        3.68       -3.29     16.53 o 
   6  18   2      164.12      148.39     27.37 o 
   8  18   2        1.08       11.95     20.34 o 
  -7  19   2      224.36      211.79     30.34 o 
  -5  19   2      234.02      243.36     29.78 o 
  -3  19   2      394.34      367.50     32.86 o 
  -1  19   2      928.27     1002.53     48.73 o 
   1  19   2      397.49      365.19     28.69 o 
   3  19   2      179.11      187.02     21.96 o 
   5  19   2      277.38      237.32     26.09 o 
   7  19   2      114.71       85.55     20.28 o 
  -4  20   2      263.68      238.27     30.84 o 
  -2  20   2      256.74      288.44     32.42 o 
   0  20   2      990.81      986.01     43.91 o 
   2  20   2      131.96      151.65     28.96 o 
   4  20   2      280.06      283.99     29.73 o 
  -3  21   2      171.14      169.13     26.40 o 
  -1  21   2        7.29       -8.37     18.94 o 
   1  21   2        2.77       31.75     19.42 o 
   3  21   2      245.02      238.54     36.57 o 
 -15   1   3      424.69      453.80     36.17 o 
 -13   1   3       61.96       81.66     19.48 o 
 -11   1   3     1485.57     1613.29    116.23 o 
  -9   1   3     2708.65     2809.52     70.58 o 
  -7   1   3     6327.77     7436.46    169.92 o 
  -5   1   3    27812.21    28168.52    747.72 o 
  -3   1   3     2199.90     2127.80     43.17 o 
  -1   1   3     6632.51     6611.55     87.09 o 
   1   1   3    37716.79    38094.93    570.86 o 
   3   1   3     6603.76     7165.51    131.52 o 
   5   1   3    11405.74    11209.52    319.87 o 
   7   1   3     4873.59     4714.13    160.42 o 
   9   1   3     1543.90     1464.71     81.49 o 
  11   1   3     2669.04     2389.30     90.15 o 
  13   1   3      182.63      130.47     13.49 o 
  15   1   3       55.12       42.66     13.51 o 
 -14   2   3       16.94       26.07     18.33 o 
 -12   2   3      318.92      296.96     27.30 o 
 -10   2   3     3084.08     3320.55    101.38 o 
  -8   2   3       11.90       29.23     10.87 o 
  -6   2   3     1515.18     1585.21     25.21 o 
  -4   2   3     2550.45     1731.70    230.17 o 
  -2   2   3     1554.87     1573.01     21.12 o 
   0   2   3    51697.27    52427.41    905.93 o 
   2   2   3    10788.92    10435.10    221.24 o 
   4   2   3      794.23      855.17     13.02 o 
   6   2   3     5468.09     5474.21    112.42 o 
   8   2   3      281.12      288.09      9.64 o 
  10   2   3     1215.24     1124.96     27.61 o 
  12   2   3      725.46      626.12     27.37 o 
  14   2   3       11.20        6.52     18.53 o 
 -15   3   3       65.11       93.56     25.29 o 
 -13   3   3      392.47      409.62     54.04 o 
 -11   3   3      485.32      386.84     37.62 o 
  -9   3   3     1202.23     1108.15     94.29 o 
  -7   3   3     2389.29     2005.78    227.59 o 
  -5   3   3     1639.56     1429.14     70.52 o 
  -3   3   3     3733.16     3746.89     42.72 o 
  -1   3   3     1408.50     1367.81     17.30 o 
   1   3   3     3139.22     2898.22     32.04 o 
   3   3   3    10275.45    10108.16     94.42 o 
   5   3   3     3550.54     3334.86     80.15 o 
   7   3   3     1382.46     1445.14     39.25 o 
   9   3   3      592.56      572.64     22.55 o 
  11   3   3       65.68       61.73     13.06 o 
  13   3   3      413.80      305.79     17.68 o 
  15   3   3      222.56      135.29     18.65 o 
 -14   4   3      113.28       75.07     26.05 o 
 -12   4   3      702.20      656.89     47.84 o 
 -10   4   3     3807.26     3574.65    341.16 o 
  -8   4   3     1237.45     1225.81     80.16 o 
  -6   4   3     7394.77     7759.42    164.92 o 
  -4   4   3    17224.82    16355.07    613.28 o 
  -2   4   3    20932.28    20648.77    279.38 o 
   0   4   3    80008.66    82468.30   1818.92 o 
   2   4   3    24229.16    24650.96    312.46 o 
   4   4   3     6076.75     6363.12     84.89 o 
   6   4   3    12671.63    13358.16    353.00 o 
   8   4   3     4127.04     4282.12    147.28 o 
  10   4   3     2906.21     2669.51     95.37 o 
  12   4   3     1113.26      918.29     34.85 o 
  14   4   3      237.44      164.92     16.42 o 
 -13   5   3      588.42      592.89    127.62 o 
 -11   5   3       11.23        9.74      5.99 o 
  -9   5   3      213.98      184.52     16.64 o 
  -7   5   3      802.41      725.47     21.68 o 
  -5   5   3     4886.98     5123.11     90.66 o 
  -3   5   3     9896.88    10060.02    114.59 o 
  -1   5   3    10735.10    10452.40    117.34 o 
   1   5   3     2786.26     2881.12     29.02 o 
   3   5   3     2820.21     2742.17     25.63 o 
   5   5   3       32.91       46.93      7.30 o 
   7   5   3        3.04        2.87     15.42 o 
   9   5   3      290.79      290.91     22.36 o 
  11   5   3      142.20      121.32     11.81 o 
  13   5   3      140.39      126.01     15.14 o 
 -14   6   3      161.16      125.02     29.79 o 
 -12   6   3      686.39      693.77     88.48 o 
 -10   6   3      538.47      413.34     42.04 o 
  -8   6   3     7759.90     8434.28    263.29 o 
  -6   6   3     2926.09     3102.43     51.36 o 
  -4   6   3     2386.84     2412.63     48.18 o 
  -2   6   3    47792.09    48834.90    997.13 o 
   0   6   3    26162.50    26567.64    402.02 o 
   2   6   3    11364.28    11087.20    118.68 o 
   4   6   3    14837.45    14823.92    173.37 o 
   6   6   3     6411.57     6854.25    128.49 o 
   8   6   3     8279.71     8730.69    150.02 o 
  10   6   3     3122.20     3063.38    143.84 o 
  12   6   3      938.24      842.59     32.70 o 
  14   6   3      405.41      315.58     21.06 o 
 -13   7   3       75.98       62.65     31.88 o 
 -11   7   3      430.64      272.50     26.61 o 
  -9   7   3      793.04      854.86     66.55 o 
  -7   7   3     1836.25     2001.33     44.18 o 
  -5   7   3      341.76      267.21     16.36 o 
  -3   7   3      139.67      136.11     10.99 o 
  -1   7   3     4251.52     4764.98     54.94 o 
   1   7   3      278.94      231.89     17.78 o 
   3   7   3      341.01      288.52      8.84 o 
   5   7   3     3765.79     4067.44     54.41 o 
   7   7   3      295.37      306.00     19.41 o 
   9   7   3       34.66       46.95     14.23 o 
  11   7   3       95.07      105.51     12.74 o 
  13   7   3       97.68       70.01     15.38 o 
 -14   8   3      264.83      192.03     46.19 o 
 -12   8   3      167.82      105.57     19.65 o 
 -10   8   3      200.07      170.68     17.22 o 
  -8   8   3     5183.12     5460.72    165.97 o 
  -6   8   3     3295.23     3570.55     71.50 o 
  -4   8   3     4285.17     4392.66     76.70 o 
  -2   8   3     3817.45     3394.94     47.14 o 
   0   8   3      688.76      586.77     16.99 o 
   2   8   3    21436.26    21126.25    319.02 o 
   4   8   3     8652.79     8370.68    131.04 o 
   6   8   3      288.07      251.80     19.92 o 
   8   8   3     4557.16     4913.48     87.21 o 
  10   8   3      932.33      885.56     66.46 o 
  12   8   3       28.91       16.76     10.28 o 
  14   8   3      241.31      183.11     22.51 o 
 -13   9   3      630.38      598.70     77.21 o 
 -11   9   3       51.85       51.68     14.30 o 
  -9   9   3     1038.98     1198.89     57.33 o 
  -7   9   3     3729.88     3866.28     98.39 o 
  -5   9   3     1194.30     1283.42     30.94 o 
  -3   9   3     9428.70     9046.32    143.82 o 
  -1   9   3     2763.81     2576.40     39.37 o 
   1   9   3     2234.09     2127.05     30.68 o 
   3   9   3    13852.64    13598.88    195.41 o 
   5   9   3      967.34     1052.15     39.66 o 
   7   9   3      963.18      951.22     62.62 o 
   9   9   3     2090.68     2195.17    107.82 o 
  11   9   3       47.49       58.51     13.54 o 
  13   9   3      296.59      248.13     34.95 o 
 -12  10   3       30.46       20.40     18.48 o 
 -10  10   3      152.74      124.31     19.27 o 
  -8  10   3      108.79      113.83     17.98 o 
  -6  10   3      610.75      668.69     41.88 o 
  -4  10   3      761.27      711.28     23.43 o 
  -2  10   3       69.37       68.21     13.82 o 
   0  10   3      175.05      170.89     12.01 o 
   2  10   3      388.67      352.04     13.54 o 
   4  10   3      982.45      966.66     22.17 o 
   6  10   3     1061.24     1030.57     29.65 o 
   8  10   3       33.00       43.02     10.37 o 
  10  10   3        0.24      -12.53     12.53 o 
  12  10   3       47.57       61.95     17.14 o 
 -13  11   3      486.77      498.24     65.80 o 
 -11  11   3      136.42      167.42     22.64 o 
  -9  11   3      748.98      860.13     42.48 o 
  -7  11   3     1949.78     1918.74     74.75 o 
  -5  11   3     1047.80     1071.59     38.47 o 
  -3  11   3     9038.15     8855.54    165.20 o 
  -1  11   3     5653.38     5650.95     86.87 o 
   1  11   3     2874.16     2783.65     56.28 o 
   3  11   3     7747.10     7547.01    103.84 o 
   5  11   3      748.91      844.62     26.34 o 
   7  11   3     1313.69     1281.48     61.39 o 
   9  11   3     2145.79     2325.71    100.09 o 
  11  11   3      296.65      257.21     25.55 o 
  13  11   3      328.51      245.60     44.84 o 
 -12  12   3       39.15       29.28     18.41 o 
 -10  12   3       17.28       25.86     21.29 o 
  -8  12   3     2189.39     2175.45    106.58 o 
  -6  12   3        1.79        3.54     12.00 o 
  -4  12   3       14.70        0.32     13.15 o 
  -2  12   3     2358.19     2206.63     72.55 o 
   0  12   3       39.50       32.36     11.79 o 
   2  12   3     3131.47     2989.01     59.99 o 
   4  12   3     1237.52     1239.92     37.59 o 
   6  12   3      780.51      794.74     33.16 o 
   8  12   3     1015.43     1000.05     73.05 o 
  10  12   3      170.56      204.60     67.09 o 
  12  12   3       22.04        6.42     17.19 o 
 -11  13   3      654.83      698.58     81.84 o 
  -9  13   3      538.65      523.83     28.66 o 
  -7  13   3      664.07      668.08     53.54 o 
  -5  13   3     3092.74     2996.44    101.43 o 
  -3  13   3      266.58      290.01     23.72 o 
  -1  13   3     2793.59     2802.92     59.27 o 
   1  13   3     6032.79     5814.99     94.16 o 
   3  13   3       74.16       97.43     13.35 o 
   5  13   3     1714.56     1756.46     41.79 o 
   7  13   3      896.68      864.26     68.43 o 
   9  13   3        3.24       -0.08     13.18 o 
  11  13   3      596.03      597.65     49.80 o 
 -10  14   3      240.07      214.05     27.31 o 
  -8  14   3      882.50      925.26     55.37 o 
  -6  14   3     1168.11     1242.53     50.78 o 
  -4  14   3      603.25      589.69     52.50 o 
  -2  14   3     1249.60     1275.23     41.98 o 
   0  14   3     3974.14     3961.65     84.07 o 
   2  14   3     2563.11     2544.58     51.81 o 
   4  14   3     1166.42     1283.89     45.99 o 
   6  14   3     2119.64     2141.51     75.71 o 
   8  14   3      988.30      927.59     61.44 o 
  10  14   3      332.43      296.02     27.60 o 
  -9  15   3      171.06      106.71     22.59 o 
  -7  15   3        2.15       14.56     14.70 o 
  -5  15   3      554.73      604.27     39.53 o 
  -3  15   3       64.91       37.35     15.85 o 
  -1  15   3       54.70       76.32     17.13 o 
   1  15   3      450.53      530.65     23.17 o 
   3  15   3      221.76      212.15     21.08 o 
   5  15   3      634.90      674.85     49.17 o 
   7  15   3      109.40      117.53     19.57 o 
   9  15   3       25.95       17.71     13.74 o 
 -10  16   3      519.35      504.37     34.05 o 
  -8  16   3      152.93      146.11     21.43 o 
  -6  16   3     1121.83     1137.05     47.51 o 
  -4  16   3     3373.63     3309.05     99.87 o 
  -2  16   3     1763.22     1810.86     58.92 o 
   0  16   3     2471.16     2555.48     87.70 o 
   2  16   3     1462.52     1483.43     43.22 o 
   4  16   3     1445.05     1535.28     46.63 o 
   6  16   3     2369.19     2342.87    128.21 o 
   8  16   3      722.60      678.88     39.28 o 
  10  16   3      340.84      236.94     39.76 o 
  -9  17   3       14.28       17.22     20.54 o 
  -7  17   3        2.52       13.53     15.22 o 
  -5  17   3        1.65       14.05     16.08 o 
  -3  17   3        3.51        8.38     14.29 o 
  -1  17   3        3.39       10.10     14.29 o 
   1  17   3       59.34       62.36     22.39 o 
   3  17   3       47.62       78.51     18.28 o 
   5  17   3        1.05       10.22     13.83 o 
   7  17   3        1.43       -3.67     15.11 o 
   9  17   3        9.63        5.72     24.12 o 
  -8  18   3       65.42       51.97     17.53 o 
  -6  18   3      487.85      381.53     50.92 o 
  -4  18   3      762.63      768.58     41.60 o 
  -2  18   3      495.86      594.77     38.37 o 
   0  18   3     1558.95     1519.09     48.06 o 
   2  18   3      498.23      563.27     31.79 o 
   4  18   3      511.03      474.51     31.51 o 
   6  18   3      841.65      880.11     38.73 o 
   8  18   3      133.78      136.95     28.57 o 
  -7  19   3       45.05       33.50     18.51 o 
  -5  19   3      378.34      389.57     32.97 o 
  -3  19   3       32.17       51.97     22.14 o 
  -1  19   3      303.88      310.74     30.12 o 
   1  19   3      928.00      947.20     39.77 o 
   3  19   3       61.98       62.22     21.14 o 
   5  19   3      318.06      276.27     29.79 o 
   7  19   3       91.84       92.17     22.45 o 
  -4  20   3       24.87       16.74     18.83 o 
  -2  20   3      142.41      146.44     23.38 o 
   0  20   3       78.65       59.57     31.45 o 
   2  20   3      327.76      273.35     30.50 o 
   4  20   3      323.07      296.01     46.44 o 
  -3  21   3      174.45      143.99     23.55 o 
  -1  21   3      342.42      309.73     41.87 o 
   1  21   3      397.58      374.38     40.69 o 
   3  21   3      251.55      261.81     41.03 o 
 -14   0   4      155.65      180.35     34.41 o 
 -12   0   4      747.00      765.98     67.84 o 
 -10   0   4     3529.75     4105.45    121.67 o 
  -8   0   4       31.50        7.80     18.19 o 
  -6   0   4    15458.46    16208.19    532.84 o 
  -4   0   4    23943.23    23167.36   1125.72 o 
  -2   0   4      656.82      737.66     23.91 o 
   0   0   4    32465.03    31016.95   1005.38 o 
   2   0   4     8110.65     7117.91    282.85 o 
   4   0   4     3010.23     2746.73     46.04 o 
   6   0   4    18277.86    18525.93   1286.87 o 
   8   0   4       14.98       20.72     11.23 o 
  10   0   4     2066.43     2319.32    138.02 o 
  12   0   4     3902.42     3193.43     91.53 o 
  14   0   4       10.90       -2.98     16.02 o 
 -15   1   4       21.02       62.05     42.24 o 
 -13   1   4        2.38        5.41     22.36 o 
 -11   1   4      466.68      542.00     57.17 o 
  -9   1   4       15.14       25.48     17.12 o 
  -7   1   4       31.46       78.57     15.52 o 
  -5   1   4    15560.81    15948.50    350.38 o 
  -3   1   4        2.82       21.64      7.28 o 
  -1   1   4      516.21      578.41     19.83 o 
   1   1   4     9368.84     9004.21    152.52 o 
   3   1   4      784.89      804.29     12.36 o 
   5   1   4    13167.97    14261.35    247.50 o 
   7   1   4      840.29      856.97     19.10 o 
   9   1   4     1258.89     1106.23     65.50 o 
  11   1   4     1054.47      926.96     25.85 o 
  13   1   4      193.47      130.96     12.86 o 
 -14   2   4       97.97      132.85     28.25 o 
 -12   2   4      112.37      138.46     25.11 o 
 -10   2   4     1622.66     1772.52     63.58 o 
  -8   2   4     3124.54     3419.64     71.99 o 
  -6   2   4     3730.01     3880.38    133.01 o 
  -4   2   4     7276.33     6951.90    123.97 o 
  -2   2   4    10812.97    10877.94    120.00 o 
   0   2   4     9251.83     9246.14    122.91 o 
   2   2   4    11028.61    10273.22    167.82 o 
   4   2   4     5526.21     5270.84    102.18 o 
   6   2   4     3064.02     2956.83     59.73 o 
   8   2   4     4850.60     4920.27     70.91 o 
  10   2   4     1798.86     1686.22     47.73 o 
  12   2   4      195.67      193.78     13.58 o 
  14   2   4      230.09      192.07     23.32 o 
 -13   3   4       10.86       20.89     30.16 o 
 -11   3   4     1749.09     2037.97     85.27 o 
  -9   3   4     1794.08     1868.73     52.98 o 
  -7   3   4      793.16      864.46     36.03 o 
  -5   3   4    14166.78    13830.93    186.00 o 
  -3   3   4     4263.97     4079.97     47.75 o 
  -1   3   4     6927.09     6705.02     91.49 o 
   1   3   4    18234.37    17262.39    319.66 o 
   3   3   4     5344.81     4867.25    100.08 o 
   5   3   4    14938.76    15639.10    180.99 o 
   7   3   4     5989.86     6405.00    128.82 o 
   9   3   4      412.11      389.68     14.89 o 
  11   3   4      863.76      833.59     45.36 o 
  13   3   4      271.19      206.81     16.42 o 
 -14   4   4      118.15      186.41     55.21 o 
 -12   4   4       42.84       37.26     23.71 o 
 -10   4   4      311.10      322.89     29.24 o 
  -8   4   4     1976.06     2021.92     34.36 o 
  -6   4   4      863.70      771.11     32.07 o 
  -4   4   4       64.19       87.53      7.87 o 
  -2   4   4       75.11       49.08      6.74 o 
   0   4   4     5346.20     5751.85     56.40 o 
   2   4   4     5303.76     4918.39     97.41 o 
   4   4   4     7089.52     7118.82     74.33 o 
   6   4   4        2.31        4.09      4.96 o 
   8   4   4      727.23      733.39     40.09 o 
  10   4   4      165.56      130.76     12.36 o 
  12   4   4       31.70       28.81     14.73 o 
  14   4   4      203.09      159.46     16.57 o 
 -13   5   4      938.59     1101.99    132.92 o 
 -11   5   4     1711.66     1742.49     85.02 o 
  -9   5   4     3153.11     3531.34     78.42 o 
  -7   5   4     5738.61     5929.12    129.84 o 
  -5   5   4    12151.26    12602.11    171.30 o 
  -3   5   4    26700.19    26349.34    414.75 o 
  -1   5   4    31025.81    31576.48    478.47 o 
   1   5   4    33681.86    34591.46    541.84 o 
   3   5   4    22660.44    21933.58    281.87 o 
   5   5   4     8638.54     8765.26    106.47 o 
   7   5   4     5222.52     5505.79    114.17 o 
   9   5   4     3549.28     3717.09    140.84 o 
  11   5   4     1162.66     1124.53     48.76 o 
  13   5   4      437.31      392.19     49.50 o 
 -14   6   4       17.49       -6.04     21.12 o 
 -12   6   4      150.32      156.52     28.07 o 
 -10   6   4      279.21      229.95     20.07 o 
  -8   6   4      174.34      143.70     10.99 o 
  -6   6   4      488.72      514.58     36.66 o 
  -4   6   4     2077.40     2126.29     38.59 o 
  -2   6   4     2860.11     3022.37     76.99 o 
   0   6   4      120.68       80.24      8.50 o 
   2   6   4       43.06       74.26     10.23 o 
   4   6   4      262.23      295.53      8.62 o 
   6   6   4     1097.71     1004.53     24.41 o 
   8   6   4       30.09       45.40      8.31 o 
  10   6   4      134.57      159.44     13.91 o 
  12   6   4       24.49       18.60      9.59 o 
  14   6   4       34.62       39.30     13.77 o 
 -13   7   4     1164.20     1220.78    102.88 o 
 -11   7   4      272.81      293.82     46.22 o 
  -9   7   4     1332.31     1412.95     58.17 o 
  -7   7   4     9597.42     9574.55    207.83 o 
  -5   7   4     1723.36     1828.51     44.21 o 
  -3   7   4    21165.77    20380.42    309.56 o 
  -1   7   4    27370.23    27191.34    430.74 o 
   1   7   4     2430.99     2443.04     42.92 o 
   3   7   4    17573.82    16284.33    209.00 o 
   5   7   4     5759.53     5873.23     72.96 o 
   7   7   4     3271.71     3575.29    118.13 o 
   9   7   4     4902.83     4810.24    234.19 o 
  11   7   4      339.96      301.58     23.76 o 
  13   7   4      300.12      238.05     18.08 o 
 -12   8   4       65.11       73.77     14.61 o 
 -10   8   4      223.74      184.75     14.82 o 
  -8   8   4     1805.84     1529.88    198.74 o 
  -6   8   4     3350.14     3286.57     56.18 o 
  -4   8   4       67.56       28.47      9.23 o 
  -2   8   4      511.40      456.32     14.09 o 
   0   8   4      149.68      207.51     25.79 o 
   2   8   4     2073.82     1815.72     26.74 o 
   4   8   4     7467.26     7397.82     94.90 o 
   6   8   4      282.55      294.91     13.77 o 
   8   8   4      543.70      565.94     37.88 o 
  10   8   4      571.92      567.73     28.32 o 
  12   8   4      162.94      122.09     18.09 o 
 -13   9   4        2.60       23.33     23.62 o 
 -11   9   4       24.94       36.92     12.09 o 
  -9   9   4      318.30      253.47     25.28 o 
  -7   9   4      236.52      209.99     32.79 o 
  -5   9   4      538.03      565.58     31.14 o 
  -3   9   4     3450.36     3338.97     49.49 o 
  -1   9   4      294.79      291.69     16.90 o 
   1   9   4       18.35       15.41      7.26 o 
   3   9   4     1012.40     1027.71     29.49 o 
   5   9   4     1048.11     1059.05     30.87 o 
   7   9   4     2221.93     2203.01    100.82 o 
   9   9   4      822.38      880.74     42.35 o 
  11   9   4       26.95       20.55     10.86 o 
  13   9   4       72.37       66.12     23.14 o 
 -12  10   4      621.29      666.48     58.01 o 
 -10  10   4      514.00      596.76     32.19 o 
  -8  10   4     3605.00     3818.55    109.40 o 
  -6  10   4     2131.14     1854.84    147.10 o 
  -4  10   4     3381.26     3288.66     56.89 o 
  -2  10   4    10551.84    10223.38    154.68 o 
   0  10   4     3149.33     3147.46     45.61 o 
   2  10   4    10099.46     9654.94    144.56 o 
   4  10   4     7447.43     7231.36    105.09 o 
   6  10   4      571.24      549.33     36.74 o 
   8  10   4     1743.40     1932.55     59.98 o 
  10  10   4      566.61      645.59     31.95 o 
  12  10   4      294.24      210.40     41.19 o 
 -11  11   4        7.57        5.41     20.25 o 
  -9  11   4        3.21       -2.32     19.93 o 
  -7  11   4        1.28        5.12     11.88 o 
  -5  11   4     1332.74     1346.73     34.90 o 
  -3  11   4      102.98       96.17     14.31 o 
  -1  11   4      194.60      199.80     13.43 o 
   1  11   4      775.14      720.64     39.44 o 
   3  11   4       11.39       -5.74      9.18 o 
   5  11   4      138.03      136.55     14.51 o 
   7  11   4        7.70       24.19     10.48 o 
   9  11   4      296.67      253.15     29.05 o 
  11  11   4      112.67       95.71     21.91 o 
 -12  12   4      277.08      259.36     52.89 o 
 -10  12   4      381.07      490.37     27.80 o 
  -8  12   4      589.85      605.91     32.46 o 
  -6  12   4      700.49      686.26     28.42 o 
  -4  12   4     1704.73     1719.64     43.51 o 
  -2  12   4     2034.25     2095.27     44.72 o 
   0  12   4     2265.37     2223.40     44.41 o 
   2  12   4     4285.72     4264.49     66.67 o 
   4  12   4     2622.03     2750.08     52.87 o 
   6  12   4      937.02      964.43     34.09 o 
   8  12   4      374.18      419.57     24.84 o 
  10  12   4      389.02      391.18     31.21 o 
  12  12   4      582.17      560.10     73.06 o 
 -11  13   4       10.46       -7.53     15.11 o 
  -9  13   4       78.99      104.19     16.93 o 
  -7  13   4     1068.30     1057.73     36.32 o 
  -5  13   4      711.32      774.48     58.63 o 
  -3  13   4     3650.82     3563.49     72.82 o 
  -1  13   4      650.92      684.80     30.36 o 
   1  13   4       10.08       38.13     10.02 o 
   3  13   4     3018.40     3005.53     64.03 o 
   5  13   4     1552.35     1591.82     59.57 o 
   7  13   4      761.56      765.27     59.94 o 
   9  13   4      424.33      378.33     23.19 o 
  11  13   4       35.59       26.41     17.59 o 
 -10  14   4      531.62      587.06     70.35 o 
  -8  14   4       31.41       41.62     14.51 o 
  -6  14   4      173.55      192.39     29.33 o 
  -4  14   4      584.64      647.39     35.89 o 
  -2  14   4       40.04       35.42     12.05 o 
   0  14   4     2816.98     2664.17     55.50 o 
   2  14   4      410.44      478.15     24.79 o 
   4  14   4       15.80       19.19     12.49 o 
   6  14   4     1475.41     1510.73     45.86 o 
   8  14   4      596.47      605.98     49.21 o 
  10  14   4      185.76      149.03     43.40 o 
  -9  15   4      827.22      909.68     72.25 o 
  -7  15   4      847.33      921.82     47.47 o 
  -5  15   4     2692.12     2854.49     77.87 o 
  -3  15   4     3051.67     3005.36     67.75 o 
  -1  15   4     2425.87     2256.31     63.37 o 
   1  15   4     3659.77     3686.24     84.06 o 
   3  15   4     1368.78     1373.59     38.85 o 
   5  15   4     1268.38     1330.51     39.25 o 
   7  15   4     1716.04     1793.51     75.33 o 
   9  15   4      552.84      547.78     42.90 o 
  -8  16   4       12.66       21.76     15.52 o 
  -6  16   4      255.59      220.97     22.31 o 
  -4  16   4      302.63      260.78     28.32 o 
  -2  16   4       24.42       14.45     14.96 o 
   0  16   4      242.86      247.29     20.37 o 
   2  16   4       15.58        5.12     15.62 o 
   4  16   4       20.83       50.99     17.38 o 
   6  16   4      281.63      290.52     30.21 o 
   8  16   4        0.74      -13.86     14.83 o 
  -9  17   4      176.97      179.78     40.38 o 
  -7  17   4      163.06      164.44     23.39 o 
  -5  17   4     2028.92     2007.11     76.10 o 
  -3  17   4      534.58      538.34     28.30 o 
  -1  17   4      988.28      960.84     48.87 o 
   1  17   4     2823.82     2864.95     66.12 o 
   3  17   4      558.48      566.25     46.33 o 
   5  17   4     1078.49     1083.73     55.82 o 
   7  17   4      543.08      575.86     40.72 o 
  -6  18   4      137.85      123.37     23.84 o 
  -4  18   4      245.20      291.04     28.76 o 
  -2  18   4       73.39       54.24     17.28 o 
   0  18   4      276.40      274.95     27.40 o 
   2  18   4      389.34      395.80     30.70 o 
   4  18   4       22.17       40.79     18.74 o 
   6  18   4      206.08      206.58     26.86 o 
  -5  19   4      133.34       90.41     20.94 o 
  -3  19   4      183.24      207.21     23.33 o 
  -1  19   4      776.26      747.94     38.35 o 
   1  19   4      344.17      320.29     30.48 o 
   3  19   4      351.01      320.65     38.74 o 
   5  19   4      574.46      501.16     51.82 o 
  -4  20   4      205.28      193.06     29.00 o 
  -2  20   4      121.11      136.81     28.51 o 
   0  20   4      587.14      634.20     38.89 o 
   2  20   4       87.70       67.37     20.25 o 
   4  20   4      186.32      152.70     27.90 o 
  -1  21   4       16.85       20.68     17.30 o 
   1  21   4        0.51       23.59     20.98 o 
 -13   1   5       21.46       10.85     27.54 o 
 -11   1   5     1265.25     1462.44     52.30 o 
  -9   1   5     1920.91     2260.53     91.47 o 
  -7   1   5      204.73      245.85     26.23 o 
  -5   1   5     7224.43     6868.22    242.77 o 
  -3   1   5     6098.07     5740.49     78.27 o 
  -1   1   5    11637.18    10852.68    159.74 o 
   1   1   5    18723.45    18371.39    418.62 o 
   3   1   5     1357.03     1134.43     45.37 o 
   5   1   5     6785.61     5828.42    132.33 o 
   7   1   5     6668.74     6892.09    117.13 o 
   9   1   5     1487.86     1443.77     50.70 o 
  11   1   5     1913.25     1701.11     34.97 o 
  13   1   5      418.20      340.17     24.09 o 
 -14   2   5      133.00      131.80     33.41 o 
 -12   2   5       69.63      100.45     25.00 o 
 -10   2   5     2320.34     2568.35     99.17 o 
  -8   2   5      666.60      852.03     47.30 o 
  -6   2   5     4495.33     5326.50    126.00 o 
  -4   2   5    10849.21     9165.61    925.89 o 
  -2   2   5     3276.64     3519.78     78.09 o 
   0   2   5    21068.92    22016.83    382.34 o 
   2   2   5     5761.21     5244.09    206.22 o 
   4   2   5     1831.35     1875.94     43.54 o 
   6   2   5     8748.76     8967.75     94.14 o 
   8   2   5      934.47      818.95     23.24 o 
  10   2   5      514.07      506.19     23.22 o 
  12   2   5      441.91      347.05     23.62 o 
  14   2   5        3.28       -2.87     10.93 o 
 -13   3   5      163.34      193.75     32.03 o 
 -11   3   5      386.07      425.90     59.09 o 
  -9   3   5      778.90      917.93     49.98 o 
  -7   3   5     2580.86     2900.19     99.61 o 
  -5   3   5     2358.87     2604.72     59.69 o 
  -3   3   5     5772.05     5825.50    145.31 o 
  -1   3   5    11307.92    10540.64    139.73 o 
   1   3   5     7175.79     7084.85    160.99 o 
   3   3   5     5292.67     5098.44    133.78 o 
   5   3   5     2353.20     2112.95     92.89 o 
   7   3   5     2238.07     2265.42     61.44 o 
   9   3   5     2706.98     2555.36     71.36 o 
  11   3   5      741.80      646.08     37.91 o 
  13   3   5      264.38      207.16     17.18 o 
 -14   4   5      102.89       86.34     30.17 o 
 -12   4   5      427.25      402.64     39.08 o 
 -10   4   5     3510.57     4122.30    173.14 o 
  -8   4   5     1697.55     1897.33     43.40 o 
  -6   4   5     6997.85     7237.16    151.34 o 
  -4   4   5    14336.33    14880.75    208.90 o 
  -2   4   5     5619.65     5690.41     58.60 o 
   0   4   5    24493.41    24668.63    335.46 o 
   2   4   5    17933.42    18061.95    324.97 o 
   4   4   5     7520.24     6543.27    308.79 o 
   6   4   5     9710.64     9748.73    250.19 o 
   8   4   5     1866.48     1981.12     65.88 o 
  10   4   5      594.62      567.12     19.15 o 
  12   4   5      524.80      483.04     30.94 o 
  14   4   5      192.79      135.12     20.87 o 
 -13   5   5      518.34      565.09     50.85 o 
 -11   5   5       41.63       80.56     22.81 o 
  -9   5   5        4.12       12.98     28.79 o 
  -7   5   5     3085.11     3016.51    206.11 o 
  -5   5   5      438.04      429.33     15.42 o 
  -3   5   5     1611.11     1635.04     25.38 o 
  -1   5   5     3393.25     3622.11     35.74 o 
   1   5   5      380.27      371.52      9.17 o 
   3   5   5     7746.00     7618.76     85.82 o 
   5   5   5      942.78      948.38     29.66 o 
   7   5   5       67.77       53.00      5.86 o 
   9   5   5      533.32      447.91     15.12 o 
  11   5   5        1.65       -4.38      8.44 o 
  13   5   5       10.46       13.10     13.47 o 
 -14   6   5      401.84      358.29     75.63 o 
 -12   6   5     1842.59     1956.40    148.80 o 
 -10   6   5       69.28       68.99     10.21 o 
  -8   6   5     2306.71     2235.11    159.45 o 
  -6   6   5     4437.75     4651.27    129.12 o 
  -4   6   5     4404.00     4397.21     68.34 o 
  -2   6   5    18599.35    18470.32    265.57 o 
   0   6   5      533.77      425.90      9.14 o 
   2   6   5     1496.22     1400.54     18.51 o 
   4   6   5    17882.38    17798.16    231.82 o 
   6   6   5     3172.57     3170.63     45.32 o 
   8   6   5     1039.65     1125.72     65.87 o 
  10   6   5      642.54      632.05     36.90 o 
  12   6   5      281.66      247.68     27.51 o 
  14   6   5      346.00      298.76     39.42 o 
 -13   7   5      288.27      292.20     50.63 o 
 -11   7   5      347.50      420.89     48.48 o 
  -9   7   5        0.58        9.01      5.65 o 
  -7   7   5      779.39      916.98     20.99 o 
  -5   7   5     3835.21     3855.64     52.76 o 
  -3   7   5     6526.50     7173.25    108.53 o 
  -1   7   5    11156.09    11541.17    154.09 o 
   1   7   5     1568.77     1492.37     24.76 o 
   3   7   5     1020.86     1034.00     26.74 o 
   5   7   5     4242.10     4161.10     49.67 o 
   7   7   5      874.40      894.91     39.59 o 
   9   7   5      811.54      832.62     37.47 o 
  11   7   5     1070.60      949.20     52.11 o 
  13   7   5       86.23       56.16     20.11 o 
 -12   8   5      246.40      262.24     48.02 o 
 -10   8   5      403.28      364.08     44.60 o 
  -8   8   5     4356.79     4878.54    116.79 o 
  -6   8   5     2128.66     2343.87     45.45 o 
  -4   8   5     6622.07     6786.91    111.86 o 
  -2   8   5    23275.37    22407.56    372.88 o 
   0   8   5     5858.71     6066.10     71.47 o 
   2   8   5     8395.82     8696.15    102.32 o 
   4   8   5     4809.28     4598.51     57.99 o 
   6   8   5     1033.25     1076.72     34.41 o 
   8   8   5     4867.36     5149.20    136.94 o 
  10   8   5      996.61      935.54     67.56 o 
  12   8   5       93.46       77.63     12.93 o 
 -13   9   5       92.27      109.06     29.26 o 
 -11   9   5       58.97       71.99     14.16 o 
  -9   9   5     1193.83     1289.87     65.49 o 
  -7   9   5     2183.65     2195.41     80.89 o 
  -5   9   5      113.56       81.92     12.14 o 
  -3   9   5     2383.25     2399.34     43.64 o 
  -1   9   5     5428.34     5265.90     80.40 o 
   1   9   5     2399.62     2485.22     41.67 o 
   3   9   5     5474.98     5488.17     67.65 o 
   5   9   5      329.03      305.75     20.73 o 
   7   9   5      905.95      884.04     46.14 o 
   9   9   5     2780.06     2966.05     66.47 o 
  11   9   5      200.61      162.65     16.91 o 
  13   9   5      141.91       98.84     40.97 o 
 -12  10   5        9.52       -7.39     14.99 o 
 -10  10   5       29.85       41.66     12.05 o 
  -8  10   5       49.77       50.32     10.85 o 
  -6  10   5      429.02      449.48     22.33 o 
  -4  10   5      922.38      981.90     35.83 o 
  -2  10   5      450.31      463.79     17.57 o 
   0  10   5     1030.72     1038.87     31.95 o 
   2  10   5      618.13      607.39     17.66 o 
   4  10   5       28.36       39.06      9.06 o 
   6  10   5      137.73      121.84     13.59 o 
   8  10   5      214.49      229.67     20.00 o 
  10  10   5      184.22      101.69     29.59 o 
  12  10   5       92.70       94.25     25.23 o 
 -11  11   5      127.22      134.82     20.04 o 
  -9  11   5      835.77      869.89     42.72 o 
  -7  11   5     1728.87     1745.08     70.33 o 
  -5  11   5       13.35       15.37     11.12 o 
  -3  11   5     1224.87     1209.12     29.70 o 
  -1  11   5     2204.06     2176.79     39.16 o 
   1  11   5     2072.29     2075.35     36.94 o 
   3  11   5     6124.72     6230.60     85.54 o 
   5  11   5     1081.80     1118.54     29.60 o 
   7  11   5      872.72      883.51     32.52 o 
   9  11   5     1244.49     1475.07    128.98 o 
  11  11   5      112.39      111.27     28.33 o 
 -12  12   5      177.46      145.24     22.96 o 
 -10  12   5       12.81       11.34     11.36 o 
  -8  12   5      785.97      912.05     38.44 o 
  -6  12   5      502.19      581.03     26.56 o 
  -4  12   5     1313.80     1304.81     40.03 o 
  -2  12   5     7158.47     6855.18    117.81 o 
   0  12   5       22.56       22.34     15.18 o 
   2  12   5      533.37      522.29     19.84 o 
   4  12   5     2326.61     2418.94     50.63 o 
   6  12   5       68.83       58.97     11.00 o 
   8  12   5     1222.87     1230.68     47.64 o 
  10  12   5      160.22      133.99     25.36 o 
 -11  13   5      419.86      367.99     56.78 o 
  -9  13   5      608.75      711.78     34.37 o 
  -7  13   5      505.43      471.87     22.67 o 
  -5  13   5     3675.55     3760.59     98.32 o 
  -3  13   5     1951.78     2020.51     51.66 o 
  -1  13   5     2360.46     2396.72     56.65 o 
   1  13   5     5645.05     5648.09    105.77 o 
   3  13   5     1205.60     1325.33     48.58 o 
   5  13   5     3403.47     3441.77     93.09 o 
   7  13   5     2566.69     2546.77     99.08 o 
   9  13   5      133.47      147.90     22.86 o 
  11  13   5      496.16      582.10     61.60 o 
 -10  14   5       66.26       68.39     19.41 o 
  -8  14   5      182.18      187.73     19.07 o 
  -6  14   5      441.43      427.41     25.88 o 
  -4  14   5     1315.31     1405.61     49.79 o 
  -2  14   5     1784.50     1721.19     45.92 o 
   0  14   5     1036.25     1005.92     34.70 o 
   2  14   5      331.88      328.80     20.09 o 
   4  14   5      200.68      190.58     16.39 o 
   6  14   5      850.13      933.76     36.78 o 
   8  14   5      402.86      423.78     28.69 o 
  10  14   5       96.84       64.63     21.40 o 
  -9  15   5       10.65       -0.59     15.80 o 
  -7  15   5       14.58       16.62     12.78 o 
  -5  15   5      896.68      889.56     52.28 o 
  -3  15   5      237.70      217.04     21.26 o 
  -1  15   5        9.72        3.25     12.70 o 
   1  15   5      282.10      267.24     18.15 o 
   3  15   5       23.90       18.69     11.68 o 
   5  15   5      198.46      168.40     22.27 o 
   7  15   5      125.12      114.24     16.83 o 
   9  15   5       39.75       10.31     15.36 o 
  -8  16   5      282.69      222.65     25.90 o 
  -6  16   5      669.04      667.81     39.62 o 
  -4  16   5     1649.30     1728.17     54.13 o 
  -2  16   5      472.44      516.23     34.10 o 
   0  16   5     1984.30     2023.53     57.21 o 
   2  16   5     2283.76     2322.77     69.20 o 
   4  16   5      700.82      728.21     36.46 o 
   6  16   5      682.42      744.66     33.27 o 
   8  16   5      241.55      215.54     23.86 o 
  -7  17   5        5.53        4.74     17.24 o 
  -5  17   5       33.78       29.30     17.19 o 
  -3  17   5      105.07      111.42     22.70 o 
  -1  17   5       14.18       36.18     16.51 o 
   1  17   5      164.76      168.23     20.41 o 
   3  17   5      132.96      129.83     18.11 o 
   5  17   5        9.09       24.33     14.96 o 
   7  17   5       72.21       66.35     19.27 o 
  -6  18   5      646.86      477.85     55.83 o 
  -4  18   5      816.99      969.23     50.71 o 
  -2  18   5      426.65      485.26     30.90 o 
   0  18   5     1559.81     1504.18     76.55 o 
   2  18   5      889.61      931.21     51.48 o 
   4  18   5      596.63      578.21     45.16 o 
   6  18   5      750.33      733.83     42.15 o 
  -5  19   5      373.33      330.22     31.40 o 
  -3  19   5      186.33      217.48     30.88 o 
  -1  19   5       65.60       43.00     19.55 o 
   1  19   5      333.50      327.92     34.55 o 
   3  19   5       15.53       -3.67     21.16 o 
   5  19   5      264.67      279.53     32.23 o 
  -4  20   5        0.90       -2.88     17.10 o 
  -2  20   5      235.03      220.76     30.54 o 
   0  20   5      189.77      164.20     34.50 o 
   2  20   5       71.13       84.51     21.99 o 
 -14   0   6      196.77      177.93     65.07 o 
 -12   0   6      129.53      185.40     39.27 o 
 -10   0   6     2317.36     2784.06    153.59 o 
  -8   0   6      872.81     1008.22    101.37 o 
  -6   0   6     8801.24     9643.79    250.04 o 
  -4   0   6    11993.01    12340.32    375.13 o 
  -2   0   6      119.17       86.05      9.61 o 
   0   0   6    43673.91    43148.20   1247.68 o 
   2   0   6    25164.52    25229.10    590.97 o 
   4   0   6     2809.27     3551.23    243.38 o 
   6   0   6    14442.62    13899.23    743.12 o 
   8   0   6     2505.44     2373.46     57.50 o 
  10   0   6     2706.37     2632.74     60.69 o 
  12   0   6     2718.99     2177.24    178.19 o 
  14   0   6       63.66       68.62     54.58 o 
 -13   1   6        5.39       14.26     20.03 o 
 -11   1   6      154.42      157.88     29.34 o 
  -9   1   6      237.71      266.36     26.77 o 
  -7   1   6      104.61      110.36     27.66 o 
  -5   1   6     2991.60     2697.56    254.10 o 
  -3   1   6      363.69      404.92     33.21 o 
  -1   1   6      574.25      655.09     12.88 o 
   1   1   6    13571.40    14052.44    283.90 o 
   3   1   6      270.15      309.72     19.09 o 
   5   1   6       35.77       40.16      6.83 o 
   7   1   6      673.21      582.96     18.96 o 
   9   1   6       15.70        7.04      5.93 o 
  11   1   6      435.37      375.83     23.03 o 
  13   1   6        1.75       -6.71     11.76 o 
 -14   2   6       53.57       50.84     29.00 o 
 -12   2   6      331.80      393.22     32.03 o 
 -10   2   6     1578.78     1736.99     81.56 o 
  -8   2   6      881.21      924.92     35.38 o 
  -6   2   6     1570.20     1559.70     47.68 o 
  -4   2   6     8158.08     8369.42    138.87 o 
  -2   2   6    14499.11    15439.76    250.04 o 
   0   2   6    14217.03    14362.58    328.67 o 
   2   2   6    10124.38     9503.93    303.21 o 
   4   2   6     8472.37     9248.02    382.78 o 
   6   2   6     5113.69     5372.49     74.58 o 
   8   2   6     2851.62     2870.56     86.44 o 
  10   2   6     1438.23     1297.86     72.64 o 
  12   2   6      576.05      522.81     28.58 o 
  14   2   6      382.47      246.84     89.93 o 
 -13   3   6       11.97       -1.47     26.57 o 
 -11   3   6     1191.27     1342.35     94.01 o 
  -9   3   6     1782.25     2012.01    115.11 o 
  -7   3   6      436.74      490.72     15.24 o 
  -5   3   6     9031.02     9067.80    343.88 o 
  -3   3   6     2782.54     2934.51     49.87 o 
  -1   3   6      505.55      527.91     17.70 o 
   1   3   6     5928.15     5446.95    102.78 o 
   3   3   6     1371.05     1446.38     75.63 o 
   5   3   6     4152.34     4247.84     73.81 o 
   7   3   6     2420.43     2274.86     37.37 o 
   9   3   6      117.11      118.17     10.67 o 
  11   3   6      390.53      377.49     30.04 o 
  13   3   6      114.12      117.99     38.59 o 
 -14   4   6       34.89       51.93     34.16 o 
 -12   4   6      192.72      254.82     43.11 o 
 -10   4   6        0.55      -23.21     23.21 o 
  -8   4   6     1484.50     1594.72     79.68 o 
  -6   4   6       51.92       61.11     15.99 o 
  -4   4   6      314.29      326.95     11.16 o 
  -2   4   6     5439.48     5329.88     57.75 o 
   0   4   6      622.28      628.03     10.41 o 
   2   4   6      175.66      156.24     11.63 o 
   4   4   6      492.14      426.98     16.13 o 
   6   4   6        0.92       -3.16     12.01 o 
   8   4   6     1315.87     1181.27     80.61 o 
  10   4   6      286.79      198.92     19.42 o 
  12   4   6       11.99        2.91      8.68 o 
  14   4   6       44.57       80.97     26.93 o 
 -13   5   6      176.32      242.34     54.06 o 
 -11   5   6      433.09      446.97     37.96 o 
  -9   5   6     2868.82     3200.86     66.25 o 
  -7   5   6     6864.28     7651.67    225.63 o 
  -5   5   6     7929.34     8317.50    121.81 o 
  -3   5   6     7285.31     7541.35    113.57 o 
  -1   5   6     6286.38     6382.09     65.44 o 
   1   5   6    12166.31    12266.86    148.90 o 
   3   5   6    14480.56    15535.49    230.70 o 
   5   5   6     7509.59     7764.13    152.17 o 
   7   5   6     3964.55     4286.84    126.43 o 
   9   5   6     1883.30     2019.25     58.75 o 
  11   5   6      649.57      510.17     46.13 o 
  13   5   6      346.01      258.22     34.74 o 
 -12   6   6       29.53       25.55     20.55 o 
 -10   6   6      547.62      592.33     71.85 o 
  -8   6   6      152.79      128.31     18.90 o 
  -6   6   6      124.18      119.74     14.86 o 
  -4   6   6      770.77      809.08     27.69 o 
  -2   6   6      176.61      180.98     16.25 o 
   0   6   6     2522.15     2587.90     29.78 o 
   2   6   6     1042.19     1130.46     19.61 o 
   4   6   6     1021.10     1056.08     13.03 o 
   6   6   6       51.86       43.97      6.74 o 
   8   6   6        3.76        4.27      5.52 o 
  10   6   6       14.67       17.56      8.68 o 
  12   6   6      124.76      119.74     16.80 o 
 -13   7   6      770.77      956.28    134.97 o 
 -11   7   6      113.76       95.11     21.31 o 
  -9   7   6      450.88      474.65     23.14 o 
  -7   7   6     8553.01     9041.38    160.82 o 
  -5   7   6     1157.45     1226.85     29.63 o 
  -3   7   6     4224.37     4424.08     69.00 o 
  -1   7   6    11704.14    11736.66    265.31 o 
   1   7   6     2404.97     2350.74     56.34 o 
   3   7   6    11910.10    12258.93    142.30 o 
   5   7   6     3700.40     3649.28    118.68 o 
   7   7   6      228.96      248.99     13.76 o 
   9   7   6     1773.02     1880.31     75.01 o 
  11   7   6      472.44      341.91     36.99 o 
  13   7   6      289.99      264.23     26.30 o 
 -12   8   6      361.92      414.30     58.41 o 
 -10   8   6       90.93       63.55     25.13 o 
  -8   8   6     1273.41     1404.35     33.45 o 
  -6   8   6      357.13      376.59     23.48 o 
  -4   8   6      159.14      159.93     16.34 o 
  -2   8   6     8023.69     8107.34    116.95 o 
   0   8   6     5980.31     6170.15    103.36 o 
   2   8   6      392.52      370.11     10.33 o 
   4   8   6     1182.86     1236.32     30.24 o 
   6   8   6      158.86      162.01      9.96 o 
   8   8   6     1006.08     1007.17     43.09 o 
  10   8   6     1003.59     1086.43     75.32 o 
  12   8   6       61.18       54.74     18.74 o 
 -13   9   6      193.39      198.26     35.49 o 
 -11   9   6      195.49      196.43     37.02 o 
  -9   9   6       89.83       87.42     10.61 o 
  -7   9   6       26.36       32.18     10.99 o 
  -5   9   6      292.32      310.35     15.48 o 
  -3   9   6     1988.09     2070.17     36.97 o 
  -1   9   6      388.78      465.11     20.47 o 
   1   9   6      637.02      632.57     24.04 o 
   3   9   6      931.31     1030.49     23.78 o 
   5   9   6      103.53       91.76      9.97 o 
   7   9   6        1.93       -0.25      9.59 o 
   9   9   6       98.27      104.24     12.35 o 
  11   9   6       57.47       71.39     16.58 o 
 -12  10   6      480.98      355.81     84.66 o 
 -10  10   6      246.55      258.87     32.44 o 
  -8  10   6     1875.53     1931.75     72.88 o 
  -6  10   6     2487.36     2668.97     57.86 o 
  -4  10   6     3383.12     3410.21     64.16 o 
  -2  10   6     9712.61     9826.27    167.54 o 
   0  10   6     3195.22     3289.73     50.44 o 
   2  10   6     6465.61     6416.07     92.15 o 
   4  10   6     9639.00     9841.94    135.08 o 
   6  10   6     3834.05     3815.38     96.13 o 
   8  10   6     4448.31     4737.57    126.66 o 
  10  10   6     1202.80     1228.75     44.84 o 
  12  10   6      175.21      189.22     47.42 o 
 -11  11   6       13.78        0.20     18.38 o 
  -9  11   6      141.63       99.64     25.85 o 
  -7  11   6      159.38      201.39     22.16 o 
  -5  11   6       45.73       39.60     11.06 o 
  -3  11   6      110.98      111.54     20.57 o 
  -1  11   6      220.26      205.65     15.16 o 
   1  11   6     1010.16     1036.02     32.07 o 
   3  11   6      127.04      125.97     10.45 o 
   5  11   6       18.92       19.32      9.22 o 
   7  11   6      485.53      462.33     25.49 o 
   9  11   6       25.56        8.34     18.01 o 
  11  11   6       61.06       96.79     40.34 o 
 -10  12   6      165.60      174.73     23.51 o 
  -8  12   6     1130.99     1235.68     33.33 o 
  -6  12   6     1385.08     1442.42     48.75 o 
  -4  12   6     1583.52     1720.65     43.67 o 
  -2  12   6     1219.06     1259.02     42.68 o 
   0  12   6     1349.45     1319.05     30.81 o 
   2  12   6     3179.92     3247.43     60.98 o 
   4  12   6     2314.77     2453.73     41.93 o 
   6  12   6     1732.64     1752.26     46.56 o 
   8  12   6     1215.52     1334.01     51.65 o 
  10  12   6      377.78      340.95     35.94 o 
 -11  13   6        6.80       -2.45     18.03 o 
  -9  13   6       77.31       67.95     18.70 o 
  -7  13   6     1147.55     1229.45     54.65 o 
  -5  13   6       43.19       90.19     19.05 o 
  -3  13   6      506.04      527.09     25.42 o 
  -1  13   6     1152.62     1225.63     44.72 o 
   1  13   6      798.06      817.02     25.32 o 
   3  13   6     2031.89     2111.51     40.60 o 
   5  13   6        1.96        8.49      9.85 o 
   7  13   6       28.60       13.21     10.25 o 
   9  13   6      280.64      298.00     28.29 o 
  11  13   6      127.72       40.55     65.50 o 
 -10  14   6      400.34      356.53     37.31 o 
  -8  14   6        7.28      -12.66     12.66 o 
  -6  14   6      108.27      113.02     24.43 o 
  -4  14   6     1600.06     1646.29     45.46 o 
  -2  14   6       89.01       84.51     13.31 o 
   0  14   6      787.13      820.21     34.46 o 
   2  14   6      663.22      741.40     31.23 o 
   4  14   6      126.43      115.00     15.29 o 
   6  14   6      851.42      863.40     46.06 o 
   8  14   6       35.38       30.74     16.49 o 
  10  14   6       14.90      -23.01     23.01 o 
  -9  15   6      736.26      816.42     38.52 o 
  -7  15   6      243.73      201.25     21.60 o 
  -5  15   6      951.65     1083.90     54.85 o 
  -3  15   6     2275.12     2301.53     57.98 o 
  -1  15   6     1328.51     1296.34     42.69 o 
   1  15   6     2144.93     2225.06     49.89 o 
   3  15   6     1349.18     1391.60     43.17 o 
   5  15   6      881.28     1023.50     36.78 o 
   7  15   6      948.24      910.50     76.45 o 
   9  15   6      270.81      211.60     41.37 o 
  -8  16   6       20.62       31.02     20.51 o 
  -6  16   6      171.77      205.72     38.32 o 
  -4  16   6       63.66       55.61     18.29 o 
  -2  16   6        5.74       24.84     13.81 o 
   0  16   6      584.89      526.88     31.39 o 
   2  16   6      117.94      132.70     22.07 o 
   4  16   6        4.93       -7.14     13.78 o 
   6  16   6       60.26       79.40     19.44 o 
   8  16   6        0.07       -7.56     18.07 o 
  -7  17   6      165.28      169.21     22.74 o 
  -5  17   6     1233.51     1308.49     68.30 o 
  -3  17   6      240.18      294.87     25.29 o 
  -1  17   6      343.05      345.98     27.15 o 
   1  17   6     1589.24     1661.76     68.90 o 
   3  17   6      117.42      119.43     17.12 o 
   5  17   6      423.70      429.58     27.54 o 
   7  17   6      621.23      623.76     48.76 o 
  -6  18   6       47.71       71.39     21.92 o 
  -4  18   6      286.29      306.38     30.43 o 
  -2  18   6        1.08       13.05     14.90 o 
   0  18   6      397.35      353.62     25.56 o 
   2  18   6      465.18      420.60     37.01 o 
   4  18   6        0.57       -6.98     17.52 o 
   6  18   6      190.17      203.16     28.16 o 
  -5  19   6      214.34      140.27     29.72 o 
  -3  19   6      156.21      102.92     23.79 o 
  -1  19   6      440.15      403.48     42.89 o 
   1  19   6      119.02      102.55     21.54 o 
   3  19   6      142.42      118.65     27.00 o 
   5  19   6      363.97      313.43     31.91 o 
  -2  20   6      127.71      113.55     25.75 o 
   0  20   6      669.75      666.30     38.92 o 
   2  20   6      258.32      239.31     31.52 o 
 -13   1   7      101.50      102.22     29.94 o 
 -11   1   7      905.40     1149.01     64.37 o 
  -9   1   7     2372.91     2777.89     80.61 o 
  -7   1   7     1019.90     1164.94     43.26 o 
  -5   1   7     9073.79     8604.11    347.72 o 
  -3   1   7    12631.43    12363.23    185.50 o 
  -1   1   7    13703.61    13944.93    210.01 o 
   1   1   7    19069.55    18521.68    274.53 o 
   3   1   7     6603.69     6697.95    252.20 o 
   5   1   7     8653.68    10232.18    503.70 o 
   7   1   7     6211.87     6900.78    428.08 o 
   9   1   7     1243.46     1109.80     49.65 o 
  11   1   7     1286.53     1122.63     59.36 o 
  13   1   7      428.78      360.23     36.75 o 
 -14   2   7       74.19       84.60     27.69 o 
 -12   2   7       17.50        5.31     17.97 o 
 -10   2   7      976.73     1110.54     81.27 o 
  -8   2   7      249.90      259.19     22.73 o 
  -6   2   7      682.47      654.74     65.76 o 
  -4   2   7     4701.17     4369.32    136.49 o 
  -2   2   7       26.42       27.90      8.29 o 
   0   2   7      806.81      767.48     14.46 o 
   2   2   7     2255.54     1968.84     60.33 o 
   4   2   7      772.38      870.40     77.24 o 
   6   2   7     3112.52     3528.71    149.99 o 
   8   2   7      134.90      112.37     10.93 o 
  10   2   7       59.78       61.47      7.94 o 
  12   2   7      418.24      404.08     24.73 o 
 -13   3   7      226.75      226.44     55.30 o 
 -11   3   7      594.81      646.59     42.54 o 
  -9   3   7      180.25      241.70     36.39 o 
  -7   3   7     1159.26     1222.45     49.36 o 
  -5   3   7     2643.18     2573.46    102.35 o 
  -3   3   7     3390.09     3081.26     56.63 o 
  -1   3   7     3424.54     3413.63     75.06 o 
   1   3   7     3212.37     3251.86     52.78 o 
   3   3   7     5717.72     5810.67    314.50 o 
   5   3   7     3616.77     3978.60    213.75 o 
   7   3   7     1677.38     1960.07     57.63 o 
   9   3   7      944.12      960.22     51.02 o 
  11   3   7      199.57      118.97     38.04 o 
  13   3   7      221.63      248.10     51.46 o 
 -12   4   7      174.92      258.18     32.29 o 
 -10   4   7     1629.74     1935.26     79.78 o 
  -8   4   7      436.02      485.48     36.77 o 
  -6   4   7     3457.05     3438.23    132.82 o 
  -4   4   7    10901.56    10308.34    490.64 o 
  -2   4   7     1763.52     1637.76     43.80 o 
   0   4   7     5587.62     5731.30    100.23 o 
   2   4   7     6152.85     5738.73    189.10 o 
   4   4   7     1853.85     1880.97     51.77 o 
   6   4   7     4495.08     4830.68    179.94 o 
   8   4   7     1870.90     1937.28     57.65 o 
  10   4   7      691.92      680.98     26.04 o 
  12   4   7      493.59      330.28    112.89 o 
 -13   5   7      238.65      277.92     49.78 o 
 -11   5   7      207.36      208.75     28.74 o 
  -9   5   7      204.74      189.45     29.30 o 
  -7   5   7     2918.83     3131.54    115.66 o 
  -5   5   7       81.59       79.52     12.20 o 
  -3   5   7       94.80       77.56      7.91 o 
  -1   5   7     1183.82     1307.97     24.30 o 
   1   5   7      992.75     1031.26     17.09 o 
   3   5   7     2262.73     2114.72     85.41 o 
   5   5   7      837.87      823.54     23.79 o 
   7   5   7       65.87       61.39     21.43 o 
   9   5   7      421.93      512.10     23.00 o 
  11   5   7       22.07       -4.79     15.38 o 
  13   5   7        2.32       11.18     32.29 o 
 -12   6   7      595.28      765.66     51.94 o 
 -10   6   7        3.43      -16.62     16.62 o 
  -8   6   7     3452.99     3917.44    156.32 o 
  -6   6   7     7216.78     4661.41   2507.05 o 
  -4   6   7      401.82      437.93     15.36 o 
  -2   6   7     5873.36     5950.79     75.97 o 
   0   6   7     5204.74     5261.32     65.29 o 
   2   6   7     2917.76     2897.83     65.34 o 
   4   6   7     5140.19     5591.09    143.46 o 
   6   6   7      233.39      301.17     23.61 o 
   8   6   7      762.52      913.51     62.40 o 
  10   6   7     1784.71     1798.75     51.28 o 
  12   6   7      223.24      200.60     20.83 o 
 -13   7   7      167.06      206.38     60.28 o 
 -11   7   7       34.12       19.42     40.39 o 
  -9   7   7        1.92       -4.86     20.79 o 
  -7   7   7     1307.74     1369.73     47.12 o 
  -5   7   7     1054.57     1092.13     31.96 o 
  -3   7   7       15.17       -2.88      7.01 o 
  -1   7   7     2176.82     2156.77     36.55 o 
   1   7   7     3677.91     3503.60     49.11 o 
   3   7   7     2596.81     2740.41     71.02 o 
   5   7   7     2846.85     2760.33     81.20 o 
   7   7   7      223.04      226.63     16.27 o 
   9   7   7      156.68      155.94     26.34 o 
  11   7   7      418.82      440.20     32.63 o 
  13   7   7       84.16       52.10     20.20 o 
 -12   8   7      310.48      214.16     86.88 o 
 -10   8   7      602.66      653.40     69.10 o 
  -8   8   7     1177.92     1168.33     37.25 o 
  -6   8   7        3.75       16.85      7.88 o 
  -4   8   7      522.86      542.71     48.86 o 
  -2   8   7     6591.27     6677.77    107.74 o 
   0   8   7     1195.41     1400.90     30.80 o 
   2   8   7     3543.33     3722.81     59.94 o 
   4   8   7     3346.12     3513.43     54.28 o 
   6   8   7      245.35      238.71     23.82 o 
   8   8   7     1245.02     1440.91     38.16 o 
  10   8   7      348.39      337.64     83.87 o 
  12   8   7       86.08       97.26     19.69 o 
 -11   9   7      406.80      430.82     49.85 o 
  -9   9   7      304.78      260.81     24.48 o 
  -7   9   7     1203.84     1336.32     37.77 o 
  -5   9   7     1563.50     1636.08     51.22 o 
  -3   9   7     9128.14     9079.58    156.23 o 
  -1   9   7     5020.83     5169.38     80.49 o 
   1   9   7      248.40      314.83     22.74 o 
   3   9   7     5609.88     5728.43     73.97 o 
   5   9   7     4238.95     4509.75     60.57 o 
   7   9   7     1636.28     1687.95     79.63 o 
   9   9   7     1230.50      836.54    149.69 o 
  11   9   7      101.71      114.02     25.88 o 
 -12  10   7        8.44       33.72     52.74 o 
 -10  10   7       60.59       60.73     17.00 o 
  -8  10   7      125.30      124.07     15.98 o 
  -6  10   7       29.25       29.19     12.67 o 
  -4  10   7       33.27       28.83     10.83 o 
  -2  10   7       71.70       94.00     15.41 o 
   0  10   7      679.16      730.79     25.51 o 
   2  10   7      682.57      766.04     20.96 o 
   4  10   7      105.09      112.30     12.00 o 
   6  10   7      227.08      203.38     18.70 o 
   8  10   7       54.25       42.01     12.89 o 
  10  10   7        0.12      -17.48     17.48 o 
  12  10   7       40.25      209.50     77.98 o 
 -11  11   7      103.48      147.37     72.00 o 
  -9  11   7      362.97      404.86     28.06 o 
  -7  11   7     2362.74     2521.21     58.32 o 
  -5  11   7     2026.30     2240.63     54.64 o 
  -3  11   7     5828.48     5634.35     95.81 o 
  -1  11   7     4631.08     4667.33     81.02 o 
   1  11   7      967.04     1049.64     37.33 o 
   3  11   7     3405.38     3507.73     61.25 o 
   5  11   7     2348.54     2557.24     49.94 o 
   7  11   7     1844.97     1853.45     66.41 o 
   9  11   7     1477.09     1606.00     90.36 o 
  11  11   7      185.97      137.63     44.23 o 
 -10  12   7        8.67        7.89     22.25 o 
  -8  12   7      427.87      468.18     21.26 o 
  -6  12   7       42.66       42.67     15.66 o 
  -4  12   7      432.29      424.94     56.99 o 
  -2  12   7      704.36      679.61     42.97 o 
   0  12   7       52.84       46.09     11.62 o 
   2  12   7      362.40      346.54     16.16 o 
   4  12   7     1089.83     1170.80     25.82 o 
   6  12   7       76.64       99.60     15.01 o 
   8  12   7      132.80      140.67     21.26 o 
  10  12   7      142.48       82.34     25.13 o 
  -9  13   7      370.95      368.86     29.06 o 
  -7  13   7      236.99      234.02     26.91 o 
  -5  13   7     1527.54     1655.94     75.09 o 
  -3  13   7     1109.86     1279.37     39.79 o 
  -1  13   7      820.49      876.52     35.61 o 
   1  13   7     3512.76     3603.91     70.25 o 
   3  13   7     1153.99     1248.36     32.00 o 
   5  13   7     1247.34     1357.66     31.31 o 
   7  13   7     1566.77     1637.42     77.17 o 
   9  13   7      310.37      280.68     35.84 o 
 -10  14   7      100.50       92.73     29.64 o 
  -8  14   7      494.80      582.66     52.49 o 
  -6  14   7      306.75      309.09     24.87 o 
  -4  14   7      280.64      272.32     31.03 o 
  -2  14   7      513.94      557.91     24.19 o 
   0  14   7      651.74      702.45     29.88 o 
   2  14   7     1061.58     1096.47     32.14 o 
   4  14   7      436.71      442.55     26.84 o 
   6  14   7      171.49      141.01     17.61 o 
   8  14   7       61.16       70.51     30.30 o 
  -9  15   7      174.20      159.49     26.87 o 
  -7  15   7        0.62       -4.75     18.05 o 
  -5  15   7      166.28      190.47     24.73 o 
  -3  15   7        1.44        1.66     13.70 o 
  -1  15   7       47.67       24.83     15.81 o 
   1  15   7     1056.88     1061.01     36.67 o 
   3  15   7      107.84      110.58     17.23 o 
   5  15   7       21.15       36.03     13.26 o 
   7  15   7       37.18       40.71     20.31 o 
   9  15   7       15.77       13.74     33.66 o 
  -8  16   7       86.12       58.59     16.18 o 
  -6  16   7      313.23      291.64     37.95 o 
  -4  16   7     1640.56     1706.20     86.81 o 
  -2  16   7      498.34      521.67     28.06 o 
   0  16   7      921.68      939.08     39.38 o 
   2  16   7     1111.88     1178.03     45.11 o 
   4  16   7      240.37      264.62     26.86 o 
   6  16   7      558.43      636.61     66.81 o 
   8  16   7      347.85      364.13     44.13 o 
  -7  17   7        1.10       23.34     15.47 o 
  -5  17   7       37.02       43.91     18.12 o 
  -3  17   7      101.40       82.27     20.17 o 
  -1  17   7        9.58       -3.45     13.02 o 
   1  17   7        9.06      -13.54     15.51 o 
   3  17   7       44.30       43.03     16.73 o 
   5  17   7        3.75       16.19     15.22 o 
   7  17   7       94.07      105.23     38.45 o 
  -4  18   7      451.36      366.63     33.51 o 
  -2  18   7      139.56      142.06     23.44 o 
   0  18   7      480.88      441.00     37.97 o 
   2  18   7      238.43      243.89     26.31 o 
   4  18   7      176.08      173.03     23.69 o 
  -3  19   7      167.18      174.48     26.96 o 
  -1  19   7       57.51       62.32     21.60 o 
   1  19   7      672.36      714.57     51.64 o 
   3  19   7      197.92      257.41     39.17 o 
 -12   0   8      276.76      206.38     64.25 o 
 -10   0   8     2518.54     2830.39    134.24 o 
  -8   0   8     1537.16     1672.53    150.75 o 
  -6   0   8     2409.05     2012.10    242.29 o 
  -4   0   8    10704.49    11356.12    350.34 o 
  -2   0   8     6545.83     6365.26    142.67 o 
   0   0   8    20984.57    21267.32    495.30 o 
   2   0   8     9635.13     9277.93    171.41 o 
   4   0   8     1656.92     1509.10     99.29 o 
   6   0   8     9796.31    10372.43    364.93 o 
   8   0   8     1898.48     1950.45     97.21 o 
  10   0   8      226.54      175.79     53.20 o 
  12   0   8      718.27      884.25     80.58 o 
 -13   1   8        5.08       -0.83     19.69 o 
 -11   1   8        7.04      -12.00     19.20 o 
  -9   1   8      276.46      256.42     28.39 o 
  -7   1   8       16.75       20.50     12.31 o 
  -5   1   8      637.89      610.42     37.80 o 
  -3   1   8       40.37       32.88      9.24 o 
  -1   1   8      132.09      140.29      8.15 o 
   1   1   8     2469.96     2619.46     33.06 o 
   3   1   8       67.33       68.41      9.63 o 
   5   1   8      409.02      460.28     28.35 o 
   7   1   8     1470.01     1666.37    142.32 o 
   9   1   8       18.33        4.30      6.46 o 
  11   1   8      181.89      211.94     32.75 o 
  13   1   8       30.92        3.90     20.58 o 
 -12   2   8      292.46      292.10     53.14 o 
 -10   2   8      948.72     1096.24     49.92 o 
  -8   2   8      890.65      997.98     47.88 o 
  -6   2   8     3243.28     3364.75     70.99 o 
  -4   2   8     6484.08     6625.06    274.67 o 
  -2   2   8     4228.07     4218.82     62.13 o 
   0   2   8     4970.67     4578.24     67.98 o 
   2   2   8     8949.24     8949.74    287.69 o 
   4   2   8     7988.18     8833.81    424.80 o 
   6   2   8     3387.14     3713.99    173.02 o 
   8   2   8     1402.55     1764.48    185.05 o 
  10   2   8      772.38      909.23     43.27 o 
  12   2   8      353.27      442.59     43.00 o 
 -13   3   8        0.38       13.87     22.37 o 
 -11   3   8      320.94      379.03     36.15 o 
  -9   3   8      807.01      886.21     44.23 o 
  -7   3   8      250.29      285.34     59.78 o 
  -5   3   8     4743.63     4729.15    155.95 o 
  -3   3   8     1527.25     1624.42     72.92 o 
  -1   3   8      841.27      752.65     26.43 o 
   1   3   8     8080.90     8174.16    188.54 o 
   3   3   8     1409.26     1339.56    137.00 o 
   5   3   8      784.88      911.44     62.28 o 
   7   3   8     1499.94     1721.90    125.43 o 
   9   3   8      785.66      776.46     65.95 o 
  11   3   8      867.57      888.34     75.25 o 
  13   3   8      142.47      135.94     48.09 o 
 -12   4   8       82.50      104.49     27.24 o 
 -10   4   8        0.12       31.17     19.15 o 
  -8   4   8     1051.44      960.98    102.36 o 
  -6   4   8     1128.93     1315.65     81.78 o 
  -4   4   8      386.25      407.97     21.35 o 
  -2   4   8     4214.93     4111.70    138.66 o 
   0   4   8      352.14      365.80     26.26 o 
   2   4   8      519.31      559.93     24.96 o 
   4   4   8     3845.35     4191.77    226.62 o 
   6   4   8      534.74      650.38     40.33 o 
   8   4   8      450.01      557.42     40.97 o 
  10   4   8      269.59      235.67     18.80 o 
  12   4   8       36.55       44.70     40.19 o 
 -13   5   8      127.31      170.54     57.90 o 
 -11   5   8      683.65      822.26    141.00 o 
  -9   5   8     1167.26     1132.95    131.18 o 
  -7   5   8      367.89      492.43     44.06 o 
  -5   5   8      683.67      742.92     89.41 o 
  -3   5   8     4751.05     4852.44     62.18 o 
  -1   5   8     7345.16     7728.54    105.32 o 
   1   5   8     3938.03     3980.52     83.08 o 
   3   5   8     1397.47     1416.12     57.08 o 
   5   5   8     1113.05     1215.81     52.07 o 
   7   5   8     1679.04     1936.53    151.10 o 
   9   5   8     1407.45     1673.08     85.83 o 
  11   5   8      630.65      536.26     44.71 o 
 -12   6   8       19.91       49.09     40.61 o 
 -10   6   8      489.25      449.33    179.35 o 
  -8   6   8        3.21       21.19     10.35 o 
  -6   6   8       24.15       21.91     30.93 o 
  -4   6   8     1628.84     1623.03     67.21 o 
  -2   6   8       33.11       27.13      8.68 o 
   0   6   8      103.63      116.80     10.79 o 
   2   6   8      823.23      809.33     18.54 o 
   4   6   8      110.40      128.40     13.37 o 
   6   6   8     1277.88     1471.88     45.75 o 
   8   6   8       68.75       74.82     23.76 o 
  10   6   8       57.28       51.00     14.29 o 
  12   6   8       17.10       12.76     15.87 o 
 -11   7   8      350.58      381.27    101.37 o 
  -9   7   8      149.10      170.00     21.50 o 
  -7   7   8     2321.06     2583.57    143.48 o 
  -5   7   8       18.98       32.93     10.32 o 
  -3   7   8     1751.88     1839.00     40.36 o 
  -1   7   8     9902.24    10173.29    146.82 o 
   1   7   8      544.64      596.37     28.85 o 
   3   7   8     2679.73     2875.81     54.43 o 
   5   7   8     3193.33     3421.48    100.28 o 
   7   7   8      781.33      929.85     38.07 o 
   9   7   8     1510.89     1870.56    163.12 o 
  11   7   8      251.03      239.04     25.69 o 
 -12   8   8      278.48      255.46     79.47 o 
 -10   8   8       75.75       61.03     19.73 o 
  -8   8   8      998.62     1059.31     60.46 o 
  -6   8   8     2516.15     2704.36     50.12 o 
  -4   8   8      808.24      794.03     23.99 o 
  -2   8   8     4443.65     4545.02     79.28 o 
   0   8   8     1884.28     1980.98     35.26 o 
   2   8   8      584.59      582.31     24.35 o 
   4   8   8     5617.14     5832.25     75.79 o 
   6   8   8     1800.02     1944.94     83.66 o 
   8   8   8      226.30      251.72     24.43 o 
  10   8   8      288.46      238.04     31.69 o 
  12   8   8       72.37       72.49     19.07 o 
 -11   9   8       30.98       58.59     37.46 o 
  -9   9   8      202.11      198.66     21.34 o 
  -7   9   8      968.13      987.81     37.41 o 
  -5   9   8      798.32      869.80     30.69 o 
  -3   9   8      404.81      408.35     28.83 o 
  -1   9   8       79.05       80.89     11.10 o 
   1   9   8     1217.90     1316.82     31.89 o 
   3   9   8     2506.05     2747.88     45.49 o 
   5   9   8      537.22      555.85     13.60 o 
   7   9   8      545.91      628.12     41.31 o 
   9   9   8      207.81      252.13     24.25 o 
  11   9   8        1.19       21.90     36.86 o 
 -10  10   8       30.86       19.62     19.12 o 
  -8  10   8      926.30      850.51     33.94 o 
  -6  10   8     2585.48     2800.24     61.15 o 
  -4  10   8     1269.62     1375.60     48.08 o 
  -2  10   8     3418.79     3564.57     72.25 o 
   0  10   8     2836.75     2960.96     63.00 o 
   2  10   8     3878.69     4008.82     54.65 o 
   4  10   8     3106.37     3299.18     53.27 o 
   6  10   8      396.46      394.60     51.15 o 
   8  10   8     1123.43     1369.91     58.79 o 
  10  10   8      853.76      958.45    195.71 o 
 -11  11   8       25.23       16.50     28.49 o 
  -9  11   8       35.23        8.34     18.18 o 
  -7  11   8      100.11      114.83     14.11 o 
  -5  11   8       12.59       17.01     17.68 o 
  -3  11   8        4.12      -13.30     13.30 o 
  -1  11   8      389.73      413.81     20.95 o 
   1  11   8        4.68        5.91     10.21 o 
   3  11   8        0.90       -2.61     10.33 o 
   5  11   8       22.32       15.34      9.14 o 
   7  11   8       17.53       11.41      9.08 o 
   9  11   8      113.27      142.68     22.91 o 
 -10  12   8      278.66      287.71     30.99 o 
  -8  12   8      965.87     1006.44     96.58 o 
  -6  12   8      628.60      734.75     29.56 o 
  -4  12   8     1928.22     1970.96     58.15 o 
  -2  12   8     4274.62     4215.59     91.01 o 
   0  12   8     2548.49     2550.67     60.43 o 
   2  12   8     2056.24     2216.56     48.31 o 
   4  12   8     1100.86     1202.24     31.31 o 
   6  12   8      837.00      902.47     53.75 o 
   8  12   8      990.12     1145.40    212.44 o 
  10  12   8      441.16      531.12     54.49 o 
  -9  13   8       70.60       88.07     27.17 o 
  -7  13   8      512.36      529.03     28.14 o 
  -5  13   8       30.27       35.83     14.48 o 
  -3  13   8      217.89      227.09     23.24 o 
  -1  13   8      947.71      943.99     29.06 o 
   1  13   8       34.38       42.67     12.11 o 
   3  13   8      510.13      605.18     24.81 o 
   5  13   8      363.50      334.57     29.39 o 
   7  13   8      256.68      295.34     49.71 o 
   9  13   8      248.59      221.79     38.98 o 
  -8  14   8       75.56       57.92     17.60 o 
  -6  14   8      115.77      118.62     23.73 o 
  -4  14   8     1584.64     1554.36     48.06 o 
  -2  14   8      165.90      165.40     20.53 o 
   0  14   8      513.07      513.44     22.79 o 
   2  14   8     1200.88     1304.18     42.92 o 
   4  14   8      273.42      341.53     23.34 o 
   6  14   8      701.70      753.53     32.33 o 
   8  14   8      243.49      192.34     39.42 o 
  -7  15   8       36.90       36.39     19.22 o 
  -5  15   8      235.23      227.07     26.89 o 
  -3  15   8      710.91      822.90     58.22 o 
  -1  15   8       95.26      113.10     23.60 o 
   1  15   8      736.05      856.74     39.81 o 
   3  15   8      956.03     1029.35     43.03 o 
   5  15   8      258.83      242.06     19.63 o 
   7  15   8      252.51      250.08     32.28 o 
  -6  16   8       22.39       18.62     16.36 o 
  -4  16   8       16.09        8.23     17.59 o 
  -2  16   8      127.48       79.75     18.30 o 
   0  16   8      120.66      114.01     17.84 o 
   2  16   8        0.77        1.12     14.95 o 
   4  16   8       10.29       17.53     16.24 o 
   6  16   8       88.40      139.44     46.91 o 
  -5  17   8      578.38      535.45     35.61 o 
  -3  17   8      306.33      273.61     25.78 o 
  -1  17   8      386.34      306.50     30.23 o 
   1  17   8     1313.86     1455.54     54.99 o 
   3  17   8      150.26      180.07     21.05 o 
   5  17   8      236.14      231.10     24.30 o 
  -4  18   8      359.44      261.42     33.46 o 
  -2  18   8       54.30       29.34     18.07 o 
   0  18   8      104.45       64.94     20.17 o 
   2  18   8      185.15      188.61     22.10 o 
   4  18   8        8.20       59.23     20.73 o 
  -1  19   8      272.93      211.49     31.26 o 
   1  19   8      135.57      105.17     27.36 o 
 -13   1   9       31.30       21.31     28.39 o 
 -11   1   9      302.31      318.80     36.08 o 
  -9   1   9     2030.32     2313.25     73.43 o 
  -7   1   9     1271.86     1357.37     60.25 o 
  -5   1   9     4788.22     4612.73    185.69 o 
  -3   1   9     3180.87     3258.96     57.61 o 
  -1   1   9      764.40      728.70     23.87 o 
   1   1   9     7190.33     7035.18    115.29 o 
   3   1   9     6624.21     6058.25    271.93 o 
   5   1   9     4571.26     4441.32    151.25 o 
   7   1   9     2136.65     2374.46    103.97 o 
   9   1   9      244.06      293.45     31.79 o 
  11   1   9      496.52      643.41     50.17 o 
 -12   2   9        1.02        2.11     22.89 o 
 -10   2   9     1076.91     1207.65     60.35 o 
  -8   2   9      374.53      373.91     27.25 o 
  -6   2   9       17.15       14.03      5.19 o 
  -4   2   9     3872.00     3846.01     84.65 o 
  -2   2   9     3392.58     3429.00     57.00 o 
   0   2   9     4002.60     4027.07     51.27 o 
   2   2   9     1832.15     1857.11     69.88 o 
   4   2   9       23.26       33.84      8.93 o 
   6   2   9     1009.38     1196.36     93.47 o 
   8   2   9      788.77      825.30    111.94 o 
  10   2   9      468.08      434.60     46.53 o 
  12   2   9      282.30      234.71     37.86 o 
 -13   3   9      229.16      264.16     81.59 o 
 -11   3   9      354.93      402.39     40.91 o 
  -9   3   9      241.01      232.42     32.36 o 
  -7   3   9     2586.37     2474.66    175.90 o 
  -5   3   9     4062.87     3795.81    281.59 o 
  -3   3   9     2493.79     2420.57    110.36 o 
  -1   3   9     4299.67     4358.55     94.54 o 
   1   3   9     4200.00     4340.64    125.68 o 
   3   3   9     2270.95     2566.11    174.52 o 
   5   3   9     1025.69     1231.51     99.57 o 
   7   3   9      837.00     1005.27     55.49 o 
   9   3   9      771.22     1025.76     64.79 o 
  11   3   9      195.68      222.76     34.74 o 
 -12   4   9      120.38      125.07     28.40 o 
 -10   4   9      498.30      629.96     48.25 o 
  -8   4   9        9.03       21.08      9.25 o 
  -6   4   9      517.65      564.61     43.05 o 
  -4   4   9     3030.74     2992.29     77.21 o 
  -2   4   9      629.35      670.56     19.85 o 
   0   4   9     4037.52     4199.30    135.99 o 
   2   4   9     4348.55     4484.45    195.59 o 
   4   4   9      636.94      810.88     71.42 o 
   6   4   9     2071.36     2567.00    258.29 o 
   8   4   9     1583.46     1896.99    133.51 o 
  10   4   9      568.13      499.05    256.94 o 
  12   4   9      444.11      428.13     47.01 o 
 -11   5   9        2.01       -9.79     22.07 o 
  -9   5   9        4.94        7.25      8.76 o 
  -7   5   9      572.34      582.88     49.73 o 
  -5   5   9     1363.69     1269.67     60.47 o 
  -3   5   9        1.70        7.62     12.38 o 
  -1   5   9     3851.76     4066.96    105.41 o 
   1   5   9      227.85      225.15     22.05 o 
   3   5   9       30.61       23.17      9.37 o 
   5   5   9        3.68       17.12      9.72 o 
   7   5   9      117.89      129.97     15.09 o 
   9   5   9      402.88      486.27     55.81 o 
  11   5   9       52.12        8.61     35.63 o 
 -12   6   9      266.41      355.75     47.59 o 
 -10   6   9       91.37       95.82     51.25 o 
  -8   6   9     1607.85     1641.20     91.95 o 
  -6   6   9     2010.83     2140.01     90.97 o 
  -4   6   9        9.90       11.91     13.54 o 
  -2   6   9     5288.81     5768.99    141.53 o 
   0   6   9     6186.34     6541.02    134.31 o 
   2   6   9     1341.56     1238.75     87.24 o 
   4   6   9     5062.05     5579.63    247.83 o 
   6   6   9     2485.62     2979.88    190.56 o 
   8   6   9     1001.21     1247.27    142.29 o 
  10   6   9      898.67      897.63    162.86 o 
  12   6   9      190.43      218.72     47.47 o 
 -11   7   9       18.75       15.55     29.17 o 
  -9   7   9      304.90      278.49     25.03 o 
  -7   7   9     1671.22     1784.22     92.93 o 
  -5   7   9      445.83      371.59     33.72 o 
  -3   7   9        1.02        6.05     10.16 o 
  -1   7   9     2207.87     2205.24     68.03 o 
   1   7   9      964.28      983.60     37.53 o 
   3   7   9       22.46       26.64      6.04 o 
   5   7   9      830.45      935.01     59.20 o 
   7   7   9      303.02      292.29     39.00 o 
   9   7   9      125.34      131.02     26.10 o 
  11   7   9      132.66      114.30     26.51 o 
 -10   8   9       26.39       -8.75     28.69 o 
  -8   8   9      282.83      276.36     36.39 o 
  -6   8   9     1296.49     1296.93     87.01 o 
  -4   8   9     2325.66     2230.56     66.53 o 
  -2   8   9     1704.59     1770.04     63.27 o 
   0   8   9       11.62        5.02      6.34 o 
   2   8   9     1514.91     1471.58     69.16 o 
   4   8   9     3841.19     4126.93    132.33 o 
   6   8   9      620.62      682.28     35.79 o 
   8   8   9      723.71      918.04     80.62 o 
  10   8   9      256.51      263.01     30.31 o 
 -11   9   9      188.69      160.99     49.90 o 
  -9   9   9      152.48      134.85     32.28 o 
  -7   9   9     1553.34     1567.84    135.64 o 
  -5   9   9     1300.62     1357.35     34.84 o 
  -3   9   9     1757.17     1781.41     43.92 o 
  -1   9   9     1978.07     2003.63     61.30 o 
   1   9   9     1587.96     1617.59     33.17 o 
   3   9   9     4267.10     4503.79     94.77 o 
   5   9   9      901.17     1073.65     91.37 o 
   7   9   9      146.31      162.21     20.20 o 
   9   9   9      859.51      987.77    279.59 o 
  11   9   9      251.45      226.58     28.34 o 
 -10  10   9       33.40       58.67     31.45 o 
  -8  10   9      137.71      114.48     49.65 o 
  -6  10   9       34.83       25.98     13.57 o 
  -4  10   9      121.76      125.77     16.38 o 
  -2  10   9      251.90      253.15     17.53 o 
   0  10   9      151.40      147.46     15.60 o 
   2  10   9       56.12       82.09      8.55 o 
   4  10   9       47.81       55.20      8.56 o 
   6  10   9      258.78      350.58     24.29 o 
   8  10   9      129.87      140.27     20.21 o 
  10  10   9       12.01       47.75     22.50 o 
  -9  11   9      434.00      470.42     36.67 o 
  -7  11   9     1137.67     1162.21     41.32 o 
  -5  11   9      327.10      314.64     24.01 o 
  -3  11   9     1630.14     1594.68     53.47 o 
  -1  11   9     3549.15     3708.15     74.88 o 
   1  11   9     1698.05     1702.68     40.86 o 
   3  11   9     2537.23     2627.47     55.18 o 
   5  11   9     1034.81     1069.48     36.07 o 
   7  11   9      334.31      352.92     36.46 o 
   9  11   9      511.82      653.90     40.03 o 
 -10  12   9        0.75       34.89     31.05 o 
  -8  12   9       36.14       53.69     31.73 o 
  -6  12   9      158.43      161.64     20.04 o 
  -4  12   9        5.64        7.04     11.05 o 
  -2  12   9      831.87      773.94     31.41 o 
   0  12   9        1.19        0.28     10.10 o 
   2  12   9       46.61       37.65     10.72 o 
   4  12   9      527.35      555.86     48.57 o 
   6  12   9       39.52       27.69     14.42 o 
   8  12   9       79.35       88.90     22.51 o 
  -9  13   9      389.91      454.47     37.07 o 
  -7  13   9      232.46      215.33     30.54 o 
  -5  13   9      714.09      714.31     32.08 o 
  -3  13   9     1121.99     1131.95     41.56 o 
  -1  13   9      488.85      451.24     23.03 o 
   1  13   9     1448.76     1450.32     46.48 o 
   3  13   9      521.50      610.72     31.34 o 
   5  13   9      263.00      272.83     30.69 o 
   7  13   9      550.51      701.27     48.16 o 
   9  13   9      108.70      147.12     31.44 o 
  -8  14   9      366.06      352.54     42.61 o 
  -6  14   9      226.73      198.99     29.39 o 
  -4  14   9      342.94      334.60     27.93 o 
  -2  14   9      752.77      766.53     44.31 o 
   0  14   9      368.44      389.25     24.31 o 
   2  14   9      620.09      685.46     32.26 o 
   4  14   9      602.09      647.97     25.72 o 
   6  14   9      492.00      615.92     58.55 o 
   8  14   9      392.28      375.94     61.86 o 
  -7  15   9        2.20       16.55     23.61 o 
  -5  15   9      670.87      637.86     53.39 o 
  -3  15   9      369.16      262.59     27.05 o 
  -1  15   9       43.31       47.87     16.41 o 
   1  15   9      330.71      322.08     27.97 o 
   3  15   9       37.64       31.73     13.12 o 
   5  15   9      116.61      125.20     28.57 o 
   7  15   9      236.27      244.48     32.83 o 
  -6  16   9       79.81       76.10     23.48 o 
  -4  16   9      378.84      323.73     30.38 o 
  -2  16   9       33.85       24.71     16.14 o 
   0  16   9      350.25      377.51     64.05 o 
   2  16   9      912.90      936.21     59.42 o 
   4  16   9      229.62      224.87     28.50 o 
   6  16   9      409.06      469.22     47.60 o 
  -5  17   9      109.15      168.73     27.38 o 
  -3  17   9      119.69      120.08     22.40 o 
  -1  17   9       14.05       32.64     17.68 o 
   1  17   9       98.13       76.16     23.23 o 
   3  17   9       76.66       80.04     16.51 o 
  -2  18   9      208.55      152.40     25.47 o 
   0  18   9      499.41      445.60     51.58 o 
   2  18   9      326.37      274.83     28.60 o 
 -12   0  10        3.30       19.63     41.33 o 
 -10   0  10     1293.99     1498.99     83.98 o 
  -8   0  10     3390.09     3843.26    226.65 o 
  -6   0  10     3246.00     3032.27    317.22 o 
  -4   0  10     7734.40     7929.30    455.84 o 
  -2   0  10     3095.63     3112.86    146.05 o 
   0   0  10     5882.60     6024.60    201.40 o 
   2   0  10     8183.88     8031.00    124.38 o 
   4   0  10     2980.28     3100.34    122.68 o 
   6   0  10     4403.57     4781.00    278.12 o 
   8   0  10     1469.59     1394.22     92.01 o 
  10   0  10      518.51      609.78     70.18 o 
  12   0  10      544.01      772.49     86.81 o 
 -11   1  10       10.78        5.53     32.34 o 
  -9   1  10       79.37       90.11     30.31 o 
  -7   1  10      241.23      180.98     13.32 o 
  -5   1  10       34.75       39.80      7.36 o 
  -3   1  10      153.73      135.87     10.52 o 
  -1   1  10       14.78       32.21      7.54 o 
   1   1  10       53.60       56.39      5.69 o 
   3   1  10       71.95       66.73      4.78 o 
   5   1  10       16.44       16.63     18.46 o 
   7   1  10      164.10      207.40     41.07 o 
   9   1  10       35.96       28.85     46.01 o 
  11   1  10       26.65       26.73     29.11 o 
 -12   2  10      136.46      166.23     34.79 o 
 -10   2  10      428.09      484.06     38.79 o 
  -8   2  10      342.10      430.05     38.48 o 
  -6   2  10     1168.61     1025.58     88.74 o 
  -4   2  10     1287.88     1157.13     31.46 o 
  -2   2  10      624.20      597.23     18.19 o 
   0   2  10     2153.06     2093.93     50.94 o 
   2   2  10     1884.09     1803.90     74.54 o 
   4   2  10      479.33      487.94     14.38 o 
   6   2  10      529.52      541.21     24.00 o 
   8   2  10      750.07      819.92     60.85 o 
  10   2  10      431.56      574.90     47.77 o 
  12   2  10      105.23      160.81     75.12 o 
 -11   3  10      289.29      359.38     41.32 o 
  -9   3  10      331.69      392.19     32.48 o 
  -7   3  10        3.05       20.92      9.17 o 
  -5   3  10     1775.52     1529.96     52.00 o 
  -3   3  10     2501.35     2477.21     73.49 o 
  -1   3  10     2224.78     2096.62     66.15 o 
   1   3  10     4914.89     4850.21     83.51 o 
   3   3  10     1158.44     1221.75     30.75 o 
   5   3  10     1294.04     1544.79     86.31 o 
   7   3  10     1981.35     2295.87     96.71 o 
   9   3  10      341.32      344.97     46.19 o 
  11   3  10      203.78      286.05     40.25 o 
 -12   4  10      172.21      204.69     38.27 o 
 -10   4  10        8.15       16.67     21.96 o 
  -8   4  10       12.44       17.00     11.59 o 
  -6   4  10        3.14       -6.51     19.66 o 
  -4   4  10       23.03       40.24      9.78 o 
  -2   4  10     1640.27     1463.90     45.94 o 
   0   4  10      158.67      192.82     11.86 o 
   2   4  10       21.41       29.39      6.03 o 
   4   4  10      554.68      691.97     68.26 o 
   6   4  10        0.95       12.14     10.46 o 
   8   4  10       15.56       31.49     11.74 o 
  10   4  10       95.65      174.15     48.35 o 
 -11   5  10      370.12      424.04     80.29 o 
  -9   5  10      642.90      685.85     54.00 o 
  -7   5  10     1188.25     1182.98     97.96 o 
  -5   5  10     3759.15     3904.05    201.18 o 
  -3   5  10     5649.32     5688.88    158.25 o 
  -1   5  10     3024.38     3189.56    135.13 o 
   1   5  10     3354.66     3180.87    197.24 o 
   3   5  10     6494.50     6719.68    618.44 o 
   5   5  10     5268.09     6331.79    549.69 o 
   7   5  10     2131.95     2559.05    201.80 o 
   9   5  10      860.98     1017.24     85.44 o 
  11   5  10      503.77      469.11     92.53 o 
 -10   6  10       53.30       17.42     27.25 o 
  -8   6  10       11.98       -5.46     43.41 o 
  -6   6  10       79.95       74.74     37.81 o 
  -4   6  10      310.68      265.30     30.47 o 
  -2   6  10      422.73      347.18     20.16 o 
   0   6  10       96.13       93.59     11.71 o 
   2   6  10      144.66      144.34      9.55 o 
   4   6  10      267.08      275.80     29.34 o 
   6   6  10        4.47       18.88     11.54 o 
   8   6  10        8.51       -4.82      9.90 o 
  10   6  10        1.37       26.74     27.03 o 
 -11   7  10       80.02      109.78     30.15 o 
  -9   7  10        2.87       14.82     29.89 o 
  -7   7  10     1933.32     1892.00     83.96 o 
  -5   7  10      811.93      997.94     78.89 o 
  -3   7  10      596.14      603.99     20.19 o 
  -1   7  10     3140.44     3396.32     85.43 o 
   1   7  10      336.55      377.15     21.55 o 
   3   7  10     2192.66     2151.61    154.97 o 
   5   7  10     2867.51     3026.10    364.18 o 
   7   7  10      358.29      466.57    102.25 o 
   9   7  10      772.74     1066.02     58.70 o 
  11   7  10      388.03      322.72     56.20 o 
 -10   8  10       76.15       24.95     26.83 o 
  -8   8  10      186.12      159.26     32.66 o 
  -6   8  10      812.89      768.61     50.00 o 
  -4   8  10      264.69      202.99     20.98 o 
  -2   8  10     1716.78     1664.55     57.76 o 
   0   8  10     1320.09     1220.89     49.35 o 
   2   8  10      176.71      152.88     13.10 o 
   4   8  10     1202.28     1389.11     77.08 o 
   6   8  10      278.86      295.87     35.21 o 
   8   8  10       89.41       89.85     28.15 o 
  10   8  10      385.44      399.83     43.86 o 
  -9   9  10       55.59      -33.38     57.70 o 
  -7   9  10      237.39      150.60     39.66 o 
  -5   9  10       58.22       82.47     16.13 o 
  -3   9  10      316.34      274.05     39.95 o 
  -1   9  10      755.00      742.07     23.83 o 
   1   9  10      735.94      728.38     43.96 o 
   3   9  10      284.29      265.81     30.72 o 
   5   9  10       24.56       46.96     16.32 o 
   7   9  10      448.27      561.80     42.95 o 
   9   9  10      396.31      576.21    145.74 o 
 -10  10  10      201.82      219.47     48.35 o 
  -8  10  10      723.00      675.44     70.28 o 
  -6  10  10     1218.51     1149.55     85.34 o 
  -4  10  10      383.22      395.13     22.68 o 
  -2  10  10     2251.69     2224.23     56.99 o 
   0  10  10     2354.87     2290.94     56.69 o 
   2  10  10     1101.34     1034.52     51.26 o 
   4  10  10     1099.11     1166.57     49.90 o 
   6  10  10      630.34      669.01     33.01 o 
   8  10  10      726.39      902.70     66.55 o 
  -9  11  10      111.38       62.01     25.52 o 
  -7  11  10       36.56       51.29     13.92 o 
  -5  11  10        2.85       20.49     11.96 o 
  -3  11  10      108.55      107.59     19.17 o 
  -1  11  10       87.86       86.07     15.77 o 
   1  11  10        0.02       13.55      8.63 o 
   3  11  10        2.07       10.04      8.02 o 
   5  11  10        7.37       10.39     17.78 o 
   7  11  10        3.46       -6.95     23.75 o 
   9  11  10        2.39        6.05     17.09 o 
  -8  12  10      641.75      485.19     92.27 o 
  -6  12  10      335.90      306.18     23.34 o 
  -4  12  10      737.42      718.83     33.12 o 
  -2  12  10     1489.40     1548.96     45.99 o 
   0  12  10      675.59      733.73     34.38 o 
   2  12  10     1316.35     1371.24     72.74 o 
   4  12  10     1283.72     1287.68     82.80 o 
   6  12  10      381.20      520.42     63.49 o 
   8  12  10      210.52      312.75     36.11 o 
  -7  13  10      202.95      159.48     22.10 o 
  -5  13  10        4.01       22.39     13.74 o 
  -3  13  10      233.07      173.96     22.74 o 
  -1  13  10      472.14      401.43     33.78 o 
   1  13  10        1.99       -8.47     11.57 o 
   3  13  10      245.22      202.92     24.00 o 
   5  13  10      247.45      281.45     70.26 o 
   7  13  10       53.95       66.89     24.77 o 
  -6  14  10        0.50        8.79     18.81 o 
  -4  14  10      428.90      330.37     33.09 o 
  -2  14  10        8.36       25.84     19.87 o 
   0  14  10      116.79       84.67     19.65 o 
   2  14  10      533.69      560.64     40.63 o 
   4  14  10        0.83       23.94     19.21 o 
   6  14  10       31.02       24.94     19.02 o 
  -5  15  10      612.14      521.46     52.50 o 
  -3  15  10     1267.03     1362.50     57.91 o 
  -1  15  10      301.10      219.79     21.78 o 
   1  15  10      658.49      601.91     34.81 o 
   3  15  10      941.55      950.26     58.74 o 
   5  15  10      443.75      456.50     58.34 o 
  -4  16  10       35.98       38.55     38.65 o 
  -2  16  10        0.41       15.06     17.84 o 
   0  16  10       88.54       94.26     17.13 o 
   2  16  10        1.99       -4.20     17.82 o 
   4  16  10        1.94        1.56     18.09 o 
  -3  17  10      448.90      378.79     57.51 o 
  -1  17  10      233.29      223.65     27.99 o 
   1  17  10      700.78      575.62     43.53 o 
 -11   1  11      196.61      206.24     29.41 o 
  -9   1  11      746.48      827.87     42.94 o 
  -7   1  11       54.99       35.15     17.65 o 
  -5   1  11      852.81      742.28     47.89 o 
  -3   1  11     2638.49     2591.73     81.21 o 
  -1   1  11     1249.24     1154.47     41.46 o 
   1   1  11     1494.67     1480.30     52.78 o 
   3   1  11      182.93      150.90     18.78 o 
   5   1  11      154.20      159.25     30.29 o 
   7   1  11     1100.39     1281.24     77.14 o 
   9   1  11      694.74      703.49     64.37 o 
  11   1  11      276.76      355.09     81.62 o 
 -10   2  11      392.79      408.21     53.80 o 
  -8   2  11      326.51      472.30     38.87 o 
  -6   2  11      231.47      209.53     17.12 o 
  -4   2  11     2778.86     2578.82     79.42 o 
  -2   2  11      723.95      682.53     20.64 o 
   0   2  11      900.02      863.95     26.04 o 
   2   2  11     4899.28     4758.55    132.05 o 
   4   2  11     3305.64     3126.43    209.50 o 
   6   2  11     1470.25     1654.90     84.14 o 
   8   2  11      190.82      199.44     67.84 o 
  10   2  11       90.41      122.08     48.61 o 
 -11   3  11      173.91      183.35     31.93 o 
  -9   3  11      194.21      245.18     33.21 o 
  -7   3  11      939.72      881.17     47.15 o 
  -5   3  11      762.71      718.19     24.61 o 
  -3   3  11      315.09      336.69     17.57 o 
  -1   3  11     2388.33     2170.29     96.64 o 
   1   3  11     3096.98     2968.59     87.94 o 
   3   3  11     1538.19     1536.30     75.32 o 
   5   3  11     1218.60     1221.69     30.29 o 
   7   3  11      808.88      803.53     22.85 o 
   9   3  11      347.17      379.25     52.66 o 
  11   3  11      139.80      120.41     34.74 o 
 -10   4  11      267.34      325.69     32.62 o 
  -8   4  11      521.29      661.87     36.44 o 
  -6   4  11     1274.98     1251.27     53.06 o 
  -4   4  11     1556.04     1423.88     32.89 o 
  -2   4  11      210.05      221.94     15.90 o 
   0   4  11     2000.02     1809.48     99.34 o 
   2   4  11     3445.77     3116.75    279.85 o 
   4   4  11     1062.68     1172.87     33.84 o 
   6   4  11     1243.77     1553.59     48.55 o 
   8   4  11      503.60      586.45     48.85 o 
  10   4  11      108.91      162.71     51.46 o 
 -11   5  11       22.83       25.85     20.95 o 
  -9   5  11       49.63       37.97     24.42 o 
  -7   5  11      129.40      108.65     60.04 o 
  -5   5  11       51.76       27.49     16.68 o 
  -3   5  11        8.02        3.11      9.81 o 
  -1   5  11      187.77      192.45     26.11 o 
   1   5  11      654.12      582.94     42.53 o 
   3   5  11      138.81      151.81     14.67 o 
   5   5  11      654.04      750.89     68.07 o 
   7   5  11      158.65      166.80     20.32 o 
   9   5  11       34.59       70.15     28.28 o 
 -10   6  11      170.67      153.55     35.27 o 
  -8   6  11      497.76      486.42     56.09 o 
  -6   6  11     1450.34     1657.17     87.28 o 
  -4   6  11     1047.24      955.86     53.33 o 
  -2   6  11     5142.79     5385.67    261.94 o 
   0   6  11     3328.10     3338.44    203.41 o 
   2   6  11      477.44      401.57     42.86 o 
   4   6  11     2943.80     3374.51    265.32 o 
   6   6  11     1905.20     2402.37    243.87 o 
   8   6  11      655.65      968.66     77.49 o 
  10   6  11      710.89      723.73     78.01 o 
  -9   7  11       86.18       91.47     37.65 o 
  -7   7  11       13.57       26.38     34.57 o 
  -5   7  11       39.17       44.63     25.99 o 
  -3   7  11      288.69      254.81     17.43 o 
  -1   7  11     1413.69     1367.73     77.43 o 
   1   7  11      150.65      116.93     11.51 o 
   3   7  11        0.61      -11.60     12.65 o 
   5   7  11      660.37      798.87     74.10 o 
   7   7  11      220.16      242.74     47.41 o 
   9   7  11       47.45       47.60     28.61 o 
 -10   8  11       46.49       59.30     31.79 o 
  -8   8  11      516.03      553.57     51.60 o 
  -6   8  11      871.30      791.56     53.06 o 
  -4   8  11      434.19      341.21     39.90 o 
  -2   8  11     1336.39     1292.73     54.49 o 
   0   8  11     1491.41     1416.30     58.36 o 
   2   8  11     2218.92     2115.72    116.46 o 
   4   8  11     1130.08     1312.33    101.02 o 
   6   8  11      195.59      257.13     37.57 o 
   8   8  11      948.62     1359.63    110.82 o 
  -9   9  11       79.56       95.76     40.62 o 
  -7   9  11      593.68      676.85    184.54 o 
  -5   9  11      231.56      306.03     34.27 o 
  -3   9  11      191.28      196.87     17.63 o 
  -1   9  11      864.37      993.66     37.50 o 
   1   9  11      604.73      616.70     43.23 o 
   3   9  11      802.40      632.99     86.07 o 
   5   9  11      244.42      294.47     33.01 o 
   7   9  11      109.75      154.07     20.64 o 
   9   9  11      304.30      421.77     60.19 o 
  -8  10  11        9.15      -12.48     32.23 o 
  -6  10  11        4.39      -19.62     28.75 o 
  -4  10  11      135.94      133.54     21.10 o 
  -2  10  11      174.81      145.07     20.44 o 
   0  10  11       27.56       32.67     12.17 o 
   2  10  11       59.80       72.54     19.05 o 
   4  10  11      108.64       90.80     19.93 o 
   6  10  11       74.02       93.56     27.01 o 
   8  10  11       17.44       15.13     17.94 o 
  -7  11  11      399.05      239.78     72.52 o 
  -5  11  11      389.49      390.69     33.13 o 
  -3  11  11      650.77      627.89     49.12 o 
  -1  11  11      802.21      792.76     39.56 o 
   1  11  11      196.07      160.29     26.82 o 
   3  11  11      763.82      873.09     55.38 o 
   5  11  11      655.86      684.61     75.10 o 
   7  11  11      167.47      200.36     27.01 o 
  -8  12  11       11.18      -10.93     44.10 o 
  -6  12  11      232.95      188.97     22.10 o 
  -4  12  11        7.64       -5.23     12.82 o 
  -2  12  11      259.84      222.38     27.90 o 
   0  12  11      214.91      207.61     19.18 o 
   2  12  11       89.20       65.38     11.50 o 
   4  12  11      493.72      561.30     66.22 o 
   6  12  11       50.15      125.47     25.49 o 
  -7  13  11      121.48       51.05     35.04 o 
  -5  13  11       85.07       67.83     16.50 o 
  -3  13  11      526.08      554.05     29.70 o 
  -1  13  11      286.62      248.83     21.59 o 
   1  13  11      613.58      522.69     33.30 o 
   3  13  11      456.87      451.00     47.42 o 
   5  13  11      196.62      222.46     32.57 o 
  -6  14  11      130.01      103.00     20.47 o 
  -4  14  11      294.94      271.88     42.32 o 
  -2  14  11      844.28      755.46     58.05 o 
   0  14  11      326.74      235.41     21.02 o 
   2  14  11      450.02      423.13     21.70 o 
   4  14  11      494.31      657.42     77.73 o 
  -3  15  11       38.51       43.95     20.29 o 
  -1  15  11       25.54       27.34     16.26 o 
   1  15  11      447.33      371.90     47.22 o 
   3  15  11       91.80       92.30     28.65 o 
  -2  16  11      146.82      156.68     33.76 o 
   0  16  11      254.59      201.69     23.73 o 
   2  16  11      387.02      278.18     46.90 o 
 -10   0  12      305.71      361.82     67.84 o 
  -8   0  12      192.81      245.85    114.11 o 
  -6   0  12        4.37        2.24     16.75 o 
  -4   0  12     2118.40     1949.66     68.55 o 
  -2   0  12     2921.40     2687.50    104.99 o 
   0   0  12     1715.30     1670.85    112.83 o 
   2   0  12     1717.61     1509.38    126.51 o 
   4   0  12      593.61      640.97     57.70 o 
   6   0  12     1330.15     1501.83    100.85 o 
   8   0  12      982.72      990.30     93.05 o 
  -9   1  12      404.71      447.20     38.26 o 
  -7   1  12      139.60      114.47     17.06 o 
  -5   1  12       40.00       47.65     11.90 o 
  -3   1  12      209.20      176.63     15.17 o 
  -1   1  12        6.34       12.47      6.97 o 
   1   1  12      153.42      149.44      9.87 o 
   3   1  12      323.88      249.90     31.80 o 
   5   1  12       57.38       39.40     25.15 o 
   7   1  12       36.75       69.09     25.53 o 
   9   1  12        0.34      -55.62     64.46 o 
 -10   2  12      147.65      183.02     28.52 o 
  -8   2  12       70.37       90.61     22.62 o 
  -6   2  12      531.16      453.30     21.43 o 
  -4   2  12      959.10      886.36     28.03 o 
  -2   2  12      574.27      598.17     22.70 o 
   0   2  12     1006.53      925.10     24.71 o 
   2   2  12      520.36      490.95     32.88 o 
   4   2  12      375.77      339.01     20.46 o 
   6   2  12      762.34      836.12     84.47 o 
   8   2  12      391.76      562.28    122.42 o 
  -9   3  12      632.85      694.64    104.82 o 
  -7   3  12      741.65      772.64     54.31 o 
  -5   3  12     1433.39     1198.83     51.86 o 
  -3   3  12      536.88      506.78     22.22 o 
  -1   3  12      458.89      432.50     19.16 o 
   1   3  12     2843.25     2591.29    131.22 o 
   3   3  12     1653.94     1676.19     55.32 o 
   5   3  12     1071.61     1102.70     54.06 o 
   7   3  12      885.03      965.23     72.89 o 
   9   3  12      166.62      162.71     49.90 o 
 -10   4  12        7.51       20.33     21.52 o 
  -8   4  12      186.06      177.32     27.08 o 
  -6   4  12      464.91      474.36     35.94 o 
  -4   4  12       34.13       35.12     13.06 o 
  -2   4  12       92.57       83.13     13.63 o 
   0   4  12       41.46       53.90     10.39 o 
   2   4  12      307.41      267.97     12.91 o 
   4   4  12      784.55      800.35     36.54 o 
   6   4  12       46.81       20.98     10.22 o 
   8   4  12       39.57       78.73     35.77 o 
  10   4  12       82.47       80.00     55.84 o 
  -9   5  12      364.32      409.58     38.26 o 
  -7   5  12      645.94      738.03     35.35 o 
  -5   5  12     1198.66     1097.61     39.62 o 
  -3   5  12     1559.25     1347.14     40.77 o 
  -1   5  12     1602.89     1473.74     73.53 o 
   1   5  12     2832.27     2545.72    226.12 o 
   3   5  12     2611.39     2704.42    118.04 o 
   5   5  12     1028.48     1109.25     42.03 o 
   7   5  12      701.89      802.64    139.84 o 
   9   5  12      668.71      916.58     82.83 o 
 -10   6  12       37.83       71.22     26.46 o 
  -8   6  12        0.67      -17.12     40.06 o 
  -6   6  12       35.24       48.73     28.41 o 
  -4   6  12      405.98      337.91     21.32 o 
  -2   6  12       11.17       -4.84      9.09 o 
   0   6  12        7.51        9.56      8.88 o 
   2   6  12       74.90       54.21      9.55 o 
   4   6  12       63.64       55.91     21.88 o 
   6   6  12        1.81       -1.35     10.62 o 
   8   6  12       20.59        8.08     26.86 o 
  -9   7  12       70.42       65.08     30.69 o 
  -7   7  12      834.96      856.93     59.59 o 
  -5   7  12      680.49      811.64     99.55 o 
  -3   7  12      707.56      651.12     83.26 o 
  -1   7  12     2930.44     2752.16    187.28 o 
   1   7  12      771.25      729.49     67.20 o 
   3   7  12      740.29      883.02     77.64 o 
   5   7  12     1052.47     1251.85    131.98 o 
   7   7  12      183.57      203.88     38.92 o 
   9   7  12      348.04      400.24     62.50 o 
  -8   8  12       70.44       49.20     34.66 o 
  -6   8  12      478.19      508.94     45.51 o 
  -4   8  12      108.70       92.66     29.71 o 
  -2   8  12      290.00      255.73     22.99 o 
   0   8  12      584.98      597.14     29.82 o 
   2   8  12      215.27      124.68     25.19 o 
   4   8  12      730.68      743.42     63.36 o 
   6   8  12      283.97      231.14     38.44 o 
   8   8  12       83.86      122.90     60.56 o 
  -7   9  12      198.08      146.95     58.17 o 
  -5   9  12      199.29      220.44     32.32 o 
  -3   9  12      571.70      484.47     56.86 o 
  -1   9  12      562.90      538.11     50.20 o 
   1   9  12      232.13      214.92     18.07 o 
   3   9  12      308.60      267.64     44.46 o 
   5   9  12      262.30      249.01     35.15 o 
   7   9  12      269.99      270.06     47.24 o 
  -8  10  12       92.51       85.03     33.51 o 
  -6  10  12      421.65      243.83    160.89 o 
  -4  10  12       95.93       98.90     29.90 o 
  -2  10  12      544.94      580.10     32.12 o 
   0  10  12      613.05      708.05     50.95 o 
   2  10  12      239.80      247.74     27.67 o 
   4  10  12      556.66      619.53     49.41 o 
   6  10  12      437.58      527.22     48.99 o 
  -7  11  12       38.88        9.44     29.15 o 
  -5  11  12       41.40       46.41     41.96 o 
  -3  11  12       20.82       21.71     20.68 o 
  -1  11  12       64.20       73.30     20.14 o 
   1  11  12        1.21       -0.51     11.93 o 
   3  11  12        2.47        8.23     15.60 o 
   5  11  12       64.61       39.31     25.66 o 
   7  11  12        9.77       42.17     24.24 o 
  -6  12  12       86.11       46.48     33.10 o 
  -4  12  12      246.05      188.11     30.83 o 
  -2  12  12      667.45      760.96     39.20 o 
   0  12  12      239.79      233.08     27.09 o 
   2  12  12      462.42      487.47    100.89 o 
   4  12  12      606.41      699.66     53.71 o 
   6  12  12      260.94      348.83     33.02 o 
  -5  13  12       62.79       28.80     30.84 o 
  -3  13  12      175.57      162.90     26.08 o 
  -1  13  12      396.04      252.02     55.58 o 
   1  13  12       48.66       28.54     25.25 o 
   3  13  12      280.62      284.76     52.05 o 
   5  13  12      202.92      229.55     38.93 o 
  -4  14  12      348.80      275.49     56.92 o 
  -2  14  12       27.35       22.98     18.32 o 
   0  14  12       28.30       19.25     12.92 o 
   2  14  12      292.10      279.70     37.27 o 
  -1  15  12      244.93      188.92     23.47 o 
   1  15  12      557.56      696.17     54.31 o 
  -9   1  13      234.87      296.11     38.41 o 
  -7   1  13      191.75      232.29     29.56 o 
  -5   1  13      786.78      696.06     25.34 o 
  -3   1  13     1161.99     1139.86     28.97 o 
  -1   1  13      398.99      360.96     16.58 o 
   1   1  13     1684.01     1479.11     77.21 o 
   3   1  13     2209.90     1763.94    179.48 o 
   5   1  13      959.10     1173.55    123.72 o 
   7   1  13      434.79      465.30     47.78 o 
   9   1  13      171.16      230.19     54.58 o 
  -8   2  13      184.34      287.00     37.53 o 
  -6   2  13       56.12       46.88     10.35 o 
  -4   2  13      713.84      686.28     27.21 o 
  -2   2  13      269.83      288.97     15.21 o 
   0   2  13      110.33       62.00     19.90 o 
   2   2  13      375.96      285.60     27.52 o 
   4   2  13       27.06       15.73      8.29 o 
   6   2  13      162.77      156.52     39.67 o 
   8   2  13      432.60      434.81     49.61 o 
  -9   3  13       17.32        1.47     21.61 o 
  -7   3  13       75.02       49.72     42.12 o 
  -5   3  13      170.57      201.95     19.88 o 
  -3   3  13      239.66      231.88     15.43 o 
  -1   3  13      734.65      687.32     24.82 o 
   1   3  13      232.81      202.09     21.33 o 
   3   3  13       52.20       73.70     12.83 o 
   5   3  13      429.37      512.55     53.63 o 
   7   3  13      504.79      565.19     64.00 o 
   9   3  13      187.48      230.42     42.99 o 
  -8   4  13      473.34      465.30     43.13 o 
  -6   4  13      373.87      393.30     58.15 o 
  -4   4  13     1027.11     1065.56     40.55 o 
  -2   4  13     1255.41     1126.86     45.63 o 
   0   4  13     1810.24     1600.16     88.47 o 
   2   4  13     1024.91      868.77     64.14 o 
   4   4  13      240.03      215.51     36.44 o 
   6   4  13      805.13     1029.62     65.75 o 
   8   4  13      622.63      770.18     63.56 o 
  -9   5  13       12.68       69.22     23.31 o 
  -7   5  13      143.76       47.81     34.89 o 
  -5   5  13       50.45       46.22     12.37 o 
  -3   5  13        1.66      -11.30     12.81 o 
  -1   5  13      148.06      106.75     17.46 o 
   1   5  13       52.46       41.79     11.96 o 
   3   5  13        1.92      -19.50     20.79 o 
   5   5  13       82.26       78.58     21.61 o 
   7   5  13        1.81      -15.89     29.91 o 
  -8   6  13      234.33      230.22     51.04 o 
  -6   6  13      986.42     1121.36     67.36 o 
  -4   6  13      460.86      414.51     33.82 o 
  -2   6  13      834.59      762.23     29.07 o 
   0   6  13     1358.14     1264.73     78.56 o 
   2   6  13     1003.88     1177.75     97.73 o 
   4   6  13     1809.02     1962.26    103.99 o 
   6   6  13      529.17      628.05    109.43 o 
   8   6  13       74.70      101.14     51.20 o 
  -7   7  13       24.57       62.91     47.58 o 
  -5   7  13      296.25      253.44     56.05 o 
  -3   7  13       95.21       49.26     17.11 o 
  -1   7  13       55.94       57.55     11.31 o 
   1   7  13       34.25       30.95      9.13 o 
   3   7  13       64.24       91.40     20.45 o 
   5   7  13      244.30      220.19     50.43 o 
   7   7  13       11.13       -4.84     24.13 o 
  -8   8  13      165.23      117.37     53.54 o 
  -6   8  13      196.04      161.71     40.81 o 
  -4   8  13      143.28      113.12     29.89 o 
  -2   8  13      726.34      716.48     37.67 o 
   0   8  13      518.67      433.69     71.60 o 
   2   8  13      316.31      276.48     30.89 o 
   4   8  13      260.67      238.13     58.58 o 
   6   8  13       78.51       63.29     36.13 o 
  -7   9  13      147.57      136.50     60.82 o 
  -5   9  13      169.22      125.37     35.01 o 
  -3   9  13      443.65      417.85     41.90 o 
  -1   9  13      900.69      837.36     47.27 o 
   1   9  13      288.46      266.91     34.56 o 
   3   9  13      319.17      358.74     32.70 o 
   5   9  13      471.35      511.40     59.46 o 
   7   9  13      408.20      506.33     79.02 o 
  -6  10  13       45.47       10.21     38.82 o 
  -4  10  13       61.26       32.52     37.72 o 
  -2  10  13       40.39       35.85     27.45 o 
   0  10  13       36.24       20.33     18.29 o 
   2  10  13       71.76       87.69     23.30 o 
   4  10  13       25.46       43.64     27.13 o 
   6  10  13        4.76      -27.85     27.85 o 
  -5  11  13      288.77      199.58     86.03 o 
  -3  11  13      177.46      186.63     26.54 o 
  -1  11  13      468.75      350.21     35.47 o 
   1  11  13      423.07      370.56     28.81 o 
   3  11  13      653.83      837.16    130.42 o 
   5  11  13      584.86      791.97     60.46 o 
  -4  12  13        1.06       25.79     41.37 o 
  -2  12  13       12.69       20.85     16.60 o 
   0  12  13       95.63       66.41     25.24 o 
   2  12  13        4.79        2.84     16.45 o 
   4  12  13       30.15       71.31     24.07 o 
  -3  13  13      355.47      384.75     34.88 o 
  -1  13  13       65.85       55.41     19.76 o 
   1  13  13       83.33      103.94     29.02 o 
  -8   0  14      569.72      672.02    123.20 o 
  -6   0  14      249.12      316.93     44.50 o 
  -4   0  14      711.84      679.38     31.10 o 
  -2   0  14      547.63      507.41     51.94 o 
   0   0  14      413.68      355.87     32.83 o 
   2   0  14     1981.25     1644.12     96.10 o 
   4   0  14     1372.48     1526.26    171.55 o 
   6   0  14      519.58      719.46     81.10 o 
   8   0  14      300.91      302.03     67.06 o 
  -7   1  14        0.47       53.26     26.89 o 
  -5   1  14       12.47        1.55      8.73 o 
  -3   1  14      514.63      399.54     23.01 o 
  -1   1  14       92.30       85.10     13.87 o 
   1   1  14       12.16       14.02      8.15 o 
   3   1  14       56.25       91.49     26.10 o 
   5   1  14       15.23       25.73     30.93 o 
  -8   2  14      173.63      266.59     40.52 o 
  -6   2  14      402.27      399.96     31.92 o 
  -4   2  14      454.74      417.97     31.35 o 
  -2   2  14      356.69      358.16     18.07 o 
   0   2  14     1216.32     1157.02     50.87 o 
   2   2  14     1184.87     1116.43     83.51 o 
   4   2  14      651.58      749.96     52.56 o 
   6   2  14      547.38      591.45     65.53 o 
   8   2  14      235.86      238.24     43.16 o 
  -7   3  14        7.80        5.02     21.31 o 
  -5   3  14      243.95      188.19     16.40 o 
  -3   3  14      552.69      531.70     23.93 o 
  -1   3  14      339.45      291.86     28.57 o 
   1   3  14      340.30      267.22     54.17 o 
   3   3  14       33.83        3.26      9.54 o 
   5   3  14      147.22      168.51     41.56 o 
   7   3  14      390.28      486.52     89.83 o 
  -8   4  14        0.09       28.83     28.81 o 
  -6   4  14       40.92       43.09     17.78 o 
  -4   4  14       36.76       28.65     11.65 o 
  -2   4  14      239.94      192.68     28.94 o 
   0   4  14      117.94       83.98     14.33 o 
   2   4  14       29.96       36.83     17.99 o 
   4   4  14      106.60      135.05     30.50 o 
   6   4  14       58.82       83.61     37.10 o 
  -7   5  14      370.42      368.66     35.85 o 
  -5   5  14      488.36      419.95     31.03 o 
  -3   5  14      670.09      600.71     27.53 o 
  -1   5  14      599.70      574.03     38.45 o 
   1   5  14      584.22      566.66     54.39 o 
   3   5  14      474.93      401.67    117.42 o 
   5   5  14      298.29      344.04     52.66 o 
   7   5  14      329.71      391.43     61.81 o 
  -6   6  14        4.60       24.28     18.90 o 
  -4   6  14       19.98       13.29     15.92 o 
  -2   6  14        0.32       -7.09     11.11 o 
   0   6  14       16.32       24.99     10.35 o 
   2   6  14      300.34      179.54     57.70 o 
   4   6  14       15.43      -18.39     18.66 o 
   6   6  14        0.98       13.97     29.13 o 
  -7   7  14      332.98      284.56    111.82 o 
  -5   7  14      314.84      258.22     36.79 o 
  -3   7  14      154.20      112.05     19.79 o 
  -1   7  14      912.62      791.53     58.38 o 
   1   7  14      527.16      517.82     45.48 o 
   3   7  14      370.18      312.98     30.28 o 
   5   7  14      459.03      608.10    180.65 o 
  -6   8  14       91.82       92.50     27.59 o 
  -4   8  14       64.29       62.06     18.68 o 
  -2   8  14      135.91      103.14     22.79 o 
   0   8  14      344.74      175.06     99.81 o 
   2   8  14      135.66      123.20     33.08 o 
   4   8  14      277.38      287.08     36.18 o 
  -5   9  14        1.94      -19.10     29.67 o 
  -3   9  14       14.93       36.21     19.08 o 
  -1   9  14       85.22       54.21     17.41 o 
   1   9  14       81.19       78.80     28.02 o 
   3   9  14      128.48      109.02     35.87 o 
   5   9  14       51.98       55.21     27.33 o 
  -4  10  14      347.94      376.91     53.65 o 
  -2  10  14      489.56      424.06     64.46 o 
   0  10  14      546.96      536.29     43.64 o 
   2  10  14      367.94      412.28     49.25 o 
   4  10  14      624.46      850.41    154.86 o 
  -3  11  14       76.42       78.82     26.46 o 
  -1  11  14        6.92       22.69     41.89 o 
   1  11  14        3.97       -7.81     20.62 o 
  -7   1  15      201.23      341.92    143.48 o 
  -5   1  15      227.77      178.38     24.17 o 
  -3   1  15      527.82      491.15     31.77 o 
  -1   1  15      453.03      421.15     41.55 o 
   1   1  15      758.82      694.61     41.34 o 
   3   1  15      612.67      642.84     62.99 o 
  -6   2  15       26.39       52.54     42.69 o 
  -4   2  15      191.17      153.07     18.24 o 
  -2   2  15      176.90      161.62     19.88 o 
   0   2  15      161.36      135.72     14.80 o 
   2   2  15      438.31      392.54     49.76 o 
  -5   3  15      342.57      341.22     33.30 o 
  -3   3  15      214.59      152.49     23.06 o 
  -1   3  15      357.14      299.19     31.51 o 
   1   3  15      466.45      390.35     32.16 o 
  -6   4  15      132.94      137.44     27.78 o 
  -4   4  15      541.72      469.45     23.82 o 
  -2   4  15      321.91      232.25     44.12 o 
   0   4  15      198.69      205.30     42.11 o 
   2   4  15      248.18      243.29     32.75 o 
  -5   5  15       19.01       29.74     21.65 o 
  -3   5  15        1.11       15.41     11.71 o 
  -1   5  15      181.82      143.25     20.06 o 
   1   5  15       80.71       61.58     27.94 o 
   3   5  15       40.57       48.87     36.39 o 
   5   5  15       20.89      106.05     46.27 o 
  -4   6  15       43.94       50.44     18.78 o 
  -2   6  15      117.77       75.70     17.05 o 
   0   6  15      208.45      224.55     37.62 o 
   2   6  15       16.21       36.94     35.20 o 
   4   6  15       88.76      181.95     87.85 o 
  -3   7  15       65.16       54.32     16.26 o 
  -1   7  15      286.68      255.93     48.61 o 
   1   7  15      596.65      579.24     52.20 o 
   3   7  15      347.82      289.30     37.17 o 
  -4   8  15      218.24      194.94     55.62 o 
  -2   8  15      360.52      268.88     41.15 o 
   0   8  15      198.51      164.05     51.08 o 
   2   8  15      219.00      224.26     49.90 o 
  -1   9  15      215.19      165.07     31.76 o 
   1   9  15      219.90      171.32     32.56 o 
  -4   0  16      514.35      449.65     50.85 o 
  -2   0  16      767.21      672.34     62.38 o 
  -3   1  16       15.19       32.78     19.59 o 
  -1   1  16        0.57       -2.39     16.46 o 
  -4   2  16      365.06      350.68     26.67 o 
  -2   2  16      309.35      244.15     28.17 o 
   0   2  16      470.59      300.90     32.28 o 
  -3   3  16       59.91       42.60     15.72 o 
  -1   3  16       29.60       41.18     21.70 o 
  -2   4  16       17.46       21.56     12.51 o 
   0   4  16       35.29        6.35     13.76 o 
   2   4  16       19.81        8.32     53.02 o 
  -1   5  16      388.25      314.28     94.35 o 
   1   5  16      365.07      317.52     40.80 o 
   0   6  16       12.80      -25.98     25.98 o 
                                                 
